# Supplementary material for: Pan-Cancer Analysis Identifies Tumor Cell Surface Targets for CAR-T Cell Therapies and Antibody Drug Conjugates
Source: Cancers (Basel). 2022 Nov 18;14(22):5674. doi: 10.3390/cancers14225674 (PMC9688665; doi:10.3390/cancers14225674)
Supplement: Supplementary file 1 [file cancers-14-05674-s001.zip]

Archive with 6 entries (6 files):
- Figure S1.pdf
- Figure S2.pdf
- Figure S3.pdf
- Supplementary Information.doc.pdf
- Table S1.xlsx
- Table S2.xlsx
