# Supplementary material for: Pan-Cancer Analysis Identifies Tumor Cell Surface Targets for CAR-T Cell Therapies and Antibody Drug Conjugates
Source: Cancers (Basel). 2022 Nov 18;14(22):5674. doi: 10.3390/cancers14225674 (PMC9688665; doi:10.3390/cancers14225674)
Supplement: Supplementary file 1 [file cancers-14-05674-s001.zip › Table S1.xlsx]

## Sheet: Various indicators
Cacner_type	Gene_1	Gene_2	Correlation	cor_p	Logrank_p_Gene_1	Logrank_p_Gene_2	Logrank_p_Gene_1-Gene_2	HR_Gene_1	HR_Gene_2	HR_Gene_1-Gene_2
KIRC	DEF6	PARVG	0.924676	5.44e-224	8.63e-05	0.010894	0.000983268	1.4779	1.56857	-0.035128
KIRC	DEF6	FMNL1	0.917522	5.41e-214	8.63e-05	0.000983264	6.82e-05	1.4779	1.60664	0.373948
KIRC	DEF6	PSTPIP1	0.917403	7.8e-214	8.63e-05	0.0466482	0.0050454	1.4779	1.43698	-0.140704
LIHC	MELK	RACGAP1	0.906752	2.51e-139	0.000496713	0.00559298	0.0024462	1.52231	1.54079	0.128768
KIRC	FMNL1	PARVG	0.893269	7.85e-186	0.000983264	0.010894	0.00519828	1.60664	1.56857	-0.0990159
KIRC	PARVG	PSTPIP1	0.880804	6.76e-174	0.010894	0.0466482	0.0216657	1.56857	1.43698	0.123631
KIRC	AGER	TNFRSF25	0.874532	2.19e-168	1.74e-05	0.0160449	0.00079119	1.55008	1.49615	-0.0563462
KIRC	FCRL2	FCRL5	0.874491	2.37e-168	0.176012	0.00175655	0.00396906	2.22339	1.53103	0.605833
KIRC	FCGR1B	FCGR1C	0.872983	4.52e-167	0.000452502	0.00190031	0.000391188	2.91367	2.07146	0.338014
KIRC	CYTH4	LAT2	0.871445	8.8e-166	0.00323262	0.0608483	0.0449763	1.43822	1.38271	-0.110033
KIRC	AGER	GSDMB	0.868844	1.22e-163	1.74e-05	9.24e-05	1.6e-05	1.55008	1.97557	0.846396
KIRC	CYTH4	PARVG	0.866398	1.15e-161	0.00323262	0.010894	0.00442137	1.43822	1.56857	0.442885
KIRC	AGER	SCNN1D	0.865149	1.13e-160	1.74e-05	0.0135619	0.00105379	1.55008	1.62983	0.0883297
KIRC	CYTH4	TRPM2	0.864467	3.9e-160	0.00323262	0.00289878	0.011996	1.43822	1.62313	0.593357
KIRC	FCRL5	IGLC6	0.863066	4.85e-159	0.00175655	0.00303365	0.000405965	1.53103	1.37983	0.322823
KIRC	GSDMB	LAT	0.85951	2.59e-156	9.24e-05	0.000314056	1.12e-05	1.97557	2.63518	-0.741807
KIRC	CYTH4	DEF6	0.859095	5.33e-156	0.00323262	8.63e-05	0.000316332	1.43822	1.4779	0.47417
KIRC	LAT2	TRPM2	0.85414	2.47e-152	0.0608483	0.00289878	0.0105501	1.38271	1.62313	0.806409
KIRC	LTB4R	LTB4R2	0.853421	8.19e-152	1.03e-07	4.77e-06	3.52e-07	1.87398	1.98073	-0.548177
KIRC	PSTPIP1	TRBV28	0.85003	2.15e-149	0.0466482	0.325123	0.199256	1.43698	1.18791	-0.0577081
KIRC	CYTH4	FMNL1	0.848931	1.27e-148	0.00323262	0.000983264	0.0113572	1.43822	1.60664	0.620965
KIRC	FCRL5	IGLJ1	0.847516	1.22e-147	0.00175655	0.00541551	6.62e-05	1.53103	1.72007	0.46718
KIRC	PSTPIP1	RLTPR	0.845121	5.36e-146	0.0466482	0.000257224	0.00107368	1.43698	2.00841	0.699577
KIRC	FMNL1	PSTPIP1	0.84413	2.52e-145	0.000983264	0.0466482	0.00285914	1.60664	1.43698	-0.031672
KIRC	DEF6	TRBV28	0.842862	1.79e-144	8.63e-05	0.325123	0.000606227	1.4779	1.18791	-0.19005
KIRC	PAQR6	SCNN1D	0.841784	9.37e-144	0.00247848	0.0135619	0.000503833	1.58804	1.62983	0.169238
KIRC	PARVG	TRPM2	0.839707	2.2e-142	0.010894	0.00289878	0.00455018	1.56857	1.62313	0.403235
KIRC	CD72	PARVG	0.839109	5.4e-142	0.0080488	0.010894	0.015038	1.52757	1.56857	0.0134147
KIRC	LAT2	PARVG	0.838748	9.27e-142	0.0608483	0.010894	0.00931586	1.38271	1.56857	0.625513
KIRC	DOK3	FMNL1	0.830021	3.02e-136	4.48e-05	0.000983264	0.000121954	1.87877	1.60664	-0.0221875
KIRC	PARVG	STAC3	0.827083	1.84e-134	0.010894	4.32e-05	0.000125864	1.56857	2.3538	1.21047
KIRC	DOK3	PARVG	0.826713	3.07e-134	4.48e-05	0.010894	0.00037521	1.87877	1.56857	-0.210456
KIRC	CYTH4	MILR1	0.824378	7.57e-133	0.00323262	0.109602	0.0229619	1.43822	1.4537	0.16706
LIHC	ARHGEF39	MELK	0.823954	2.62e-92	0.0171807	0.000496713	0.00108166	1.81588	1.52231	0.465526
KIRC	AGER	PAQR6	0.823768	1.74e-132	1.74e-05	0.00247848	0.000171067	1.55008	1.58804	0.221785
KIRC	AGER	PRRT2	0.823407	2.83e-132	1.74e-05	0.000574157	0.000400127	1.55008	1.52064	-0.0358028
LIHC	GPSM2	RACGAP1	0.817686	8.49e-90	9.9e-05	0.00559298	0.000225902	2.17251	1.54079	0.193709
KIRC	FMNL1	TRPM2	0.815284	1.29e-127	0.000983264	0.00289878	0.000438577	1.60664	1.62313	0.210142
KIRC	DEF6	DOK3	0.815225	1.39e-127	8.63e-05	4.48e-05	0.000145933	1.4779	1.87877	0.660406
KIRC	LAT2	MILR1	0.814435	3.83e-127	0.0608483	0.109602	0.0309627	1.38271	1.4537	0.374804
KIRC	GSDMB	PRRT2	0.81337	1.49e-126	9.24e-05	0.000574157	1.12e-05	1.97557	1.52064	-0.325049
LIHC	GPSM2	MELK	0.812452	8.95e-88	9.9e-05	0.000496713	0.000254507	2.17251	1.52231	0.236394
KIRC	GSDMB	TNFRSF25	0.812061	7.84e-126	9.24e-05	0.0160449	1.43e-05	1.97557	1.49615	-0.249717
KIRC	DEF6	TRPM2	0.809514	1.91e-124	8.63e-05	0.00289878	0.00126984	1.4779	1.62313	0.26713
KIRC	DEF6	LAT2	0.808854	4.32e-124	8.63e-05	0.0608483	0.000481198	1.4779	1.38271	-0.246685
KIRC	DOK3	STAC3	0.808618	5.79e-124	4.48e-05	4.32e-05	1.32e-06	1.87877	2.3538	0.783511
KIRC	MILR1	PLB1	0.80652	7.64e-123	0.109602	0.000183977	0.00629863	1.4537	2.53691	0.98741
KIRC	AGER	LAT	0.805042	4.62e-122	1.74e-05	0.000314056	6.42e-06	1.55008	2.63518	0.354788
KIRC	CYTH4	DOK3	0.805002	4.84e-122	0.00323262	4.48e-05	0.00142376	1.43822	1.87877	0.847197
KIRC	FMNL1	LAT2	0.802412	1.09e-120	0.000983264	0.0608483	0.00659458	1.60664	1.38271	-0.332029
KIRC	CD72	DEF6	0.801833	2.17e-120	0.0080488	8.63e-05	0.000888564	1.52757	1.4779	0.149155
KIRC	CD72	PSTPIP1	0.800498	1.06e-119	0.0080488	0.0466482	0.00857315	1.52757	1.43698	-0.0116442
KIRC	AGER	MICALL2	0.797278	4.56e-118	1.74e-05	4.76e-06	4.29e-06	1.55008	1.9591	0.676072
KIRC	MILR1	TRPM2	0.795895	2.25e-117	0.109602	0.00289878	0.00700309	1.4537	1.62313	0.508088
KIRC	CYTH4	FCGR1B	0.795263	4.65e-117	0.00323262	0.000452502	0.00154327	1.43822	2.91367	1.42088
KIRC	DOK3	TRPM2	0.793763	2.57e-116	4.48e-05	0.00289878	0.000556815	1.87877	1.62313	-0.0079327
KIRC	GSDMB	PDE6C	0.793013	6.03e-116	9.24e-05	0.00027963	7.79e-06	1.97557	4.32679	-1.22143
KIRC	GSDMB	MICALL2	0.79262	9.4e-116	9.24e-05	4.76e-06	4.86e-07	1.97557	1.9591	0.402205
KIRC	CYTH4	PSTPIP1	0.791094	5.22e-115	0.00323262	0.0466482	0.00084218	1.43822	1.43698	0.255846
KIRC	ADAM12	FAP	0.79037	1.17e-114	0.000154299	0.0139619	0.000239612	1.45561	1.48125	-0.106381
KIRC	DEF6	STAC3	0.789468	3.2e-114	8.63e-05	4.32e-05	2.08e-05	1.4779	2.3538	1.08071
KIRC	CD72	FCGR1B	0.789421	3.37e-114	0.0080488	0.000452502	0.000794691	1.52757	2.91367	0.894109
KIRC	SCNN1D	TNFRSF25	0.789339	3.69e-114	0.0135619	0.0160449	0.000847248	1.62983	1.49615	0.179238
KIRC	DEF6	RLTPR	0.786369	9.7e-113	8.63e-05	0.000257224	0.00241767	1.4779	2.00841	0.433487
KIRC	FCGR1B	PARVG	0.785485	2.54e-112	0.000452502	0.010894	0.000331677	2.91367	1.56857	-0.120685
KIRC	FCGR1B	TRPM2	0.784348	8.69e-112	0.000452502	0.00289878	0.000140011	2.91367	1.62313	0.0351033
KIRC	SLAMF8	TRPM2	0.784244	9.73e-112	0.400335	0.00289878	0.0294805	1.2458	1.62313	0.524894
KIRC	GSDMB	SCNN1D	0.784126	1.1e-111	9.24e-05	0.0135619	1.12e-05	1.97557	1.62983	-0.0867113
KIRC	MICALL2	TNFRSF25	0.783295	2.7e-111	4.76e-06	0.0160449	1.84e-05	1.9591	1.49615	-0.138754
KIRC	CD72	STAC3	0.783247	2.84e-111	0.0080488	4.32e-05	0.000472217	1.52757	2.3538	0.964705
KIRC	MILR1	PARVG	0.781104	2.8e-110	0.109602	0.010894	0.00734951	1.4537	1.56857	0.391509
KIRC	CYTH4	STAC3	0.779951	9.48e-110	0.00323262	4.32e-05	0.000231116	1.43822	2.3538	1.18782
KIRC	PRRT2	TNFRSF25	0.779556	1.44e-109	0.000574157	0.0160449	0.0016745	1.52064	1.49615	0.294263
KIRC	CLEC2D	GSDMB	0.778232	5.76e-109	7.43e-05	9.24e-05	5.06e-06	1.70711	1.97557	0.652442
KIRC	FCGR1B	STAC3	0.777861	8.49e-109	0.000452502	4.32e-05	6.14e-06	2.91367	2.3538	0.813822
KIRC	CD72	FMNL1	0.773843	5.38e-107	0.0080488	0.000983264	2.11e-05	1.52757	1.60664	0.243576
KIRC	RLTPR	RTP5	0.772268	2.67e-106	0.000257224	0.00216268	0.00523974	2.00841	5.81584	0.889271
KIRC	STAC3	TRPM2	0.771876	3.97e-106	4.32e-05	0.00289878	0.000111484	2.3538	1.62313	-0.149956
KIRC	FMNL1	STAC3	0.770958	1e-105	0.000983264	4.32e-05	1.76e-06	1.60664	2.3538	0.98477
KIRC	GSDMB	LTB4R	0.770095	2.39e-105	9.24e-05	1.03e-07	1.38e-06	1.97557	1.87398	0.338517
KIRC	AGER	LTB4R	0.769531	4.2e-105	1.74e-05	1.03e-07	9.51e-07	1.55008	1.87398	0.549299
KIRC	FMNL1	RLTPR	0.767566	2.96e-104	0.000983264	0.000257224	0.000187148	1.60664	2.00841	0.359129
KIRC	PDE6C	PRRT2	0.766875	5.86e-104	0.00027963	0.000574157	0.00036675	4.32679	1.52064	0.222009
KIRC	FCRL2	IGLJ1	0.766549	8.08e-104	0.176012	0.00541551	0.00381217	2.22339	1.72007	0.671135
KIRC	PARVG	TRBV28	0.763703	1.31e-102	0.010894	0.325123	0.0112971	1.56857	1.18791	-0.0280692
LIHC	ARHGEF39	RACGAP1	0.763456	1.77e-71	0.0171807	0.00559298	0.00529839	1.81588	1.54079	0.389606
KIRC	MILR1	SLAMF8	0.763368	1.81e-102	0.109602	0.400335	0.0727628	1.4537	1.2458	0.105453
KIRC	FCGR1B	MILR1	0.762265	5.25e-102	0.000452502	0.109602	0.0077346	2.91367	1.4537	-0.208243
KIRC	LAT	PRRT2	0.762029	6.58e-102	0.000314056	0.000574157	4.04e-05	2.63518	1.52064	0.0992702
KIRC	LTB4R	SCNN1D	0.761986	6.86e-102	1.03e-07	0.0135619	9.07e-06	1.87398	1.62983	0.0178049
KIRC	PSTPIP1	RTP5	0.761661	9.38e-102	0.0466482	0.00216268	0.0114846	1.43698	5.81584	1.43552
KIRC	PARVG	SLAMF8	0.760392	3.16e-101	0.010894	0.400335	0.0405456	1.56857	1.2458	0.0207792
KIRC	CD72	SLAMF8	0.759124	1.06e-100	0.0080488	0.400335	0.025432	1.52757	1.2458	-0.0647036
KIRC	FCGR1B	LAT2	0.75906	1.12e-100	0.000452502	0.0608483	0.00415572	2.91367	1.38271	-0.365754
KIRC	IGFLR1	STAC3	0.758538	1.84e-100	9.36e-10	4.32e-05	3.69e-07	2.12329	2.3538	0.485079
KIRC	CYTH4	SLAMF8	0.756783	9.63e-100	0.00323262	0.400335	0.0179205	1.43822	1.2458	0.0895818
KIRC	GSDMB	PAQR6	0.755951	2.1e-99	9.24e-05	0.00247848	2.13e-05	1.97557	1.58804	0.00869663
KIRC	CYTH4	FCGR1C	0.754106	1.17e-98	0.00323262	0.00190031	0.0109315	1.43822	2.07146	0.83015
KIRC	LTB4R	TNFRSF25	0.753864	1.46e-98	1.03e-07	0.0160449	1.6e-05	1.87398	1.49615	-0.0205057
KIRC	FMNL1	TRBV28	0.752579	4.78e-98	0.000983264	0.325123	0.000510837	1.60664	1.18791	-0.099275
KIRC	CLEC2D	PSTPIP1	0.752436	5.45e-98	7.43e-05	0.0466482	0.000111668	1.70711	1.43698	-0.0481157
KIRC	PLB1	TRPM2	0.751471	1.32e-97	0.000183977	0.00289878	0.00338806	2.53691	1.62313	0.291976
KIRC	CD72	CYTH4	0.751424	1.38e-97	0.0080488	0.00323262	0.00391958	1.52757	1.43822	-0.0223895
KIRC	DEF6	FCGR1B	0.751203	1.69e-97	8.63e-05	0.000452502	7.3e-05	1.4779	2.91367	0.995544
KIRC	LTB4R2	PRRT2	0.749646	6.96e-97	4.77e-06	0.000574157	0.000173398	1.98073	1.52064	0.246374
KIRC	PAQR6	PRRT2	0.748986	1.27e-96	0.00247848	0.000574157	0.000259504	1.58804	1.52064	0.0564776
KIRC	DOK3	RELT	0.748586	1.81e-96	4.48e-05	0.00456886	5.17e-05	1.87877	3.13786	1.02308
KIRC	ASIC3	SCNN1D	0.748368	2.21e-96	3.44e-11	0.0135619	7.31e-06	2.8396	1.62983	-0.0180645
KIRC	CLEC2D	LAT	0.747949	3.22e-96	7.43e-05	0.000314056	1.41e-05	1.70711	2.63518	0.423459
KIRC	LAT2	PLB1	0.746798	9.04e-96	0.0608483	0.000183977	0.00340423	1.38271	2.53691	1.10663
KIRC	PRRT2	SCNN1D	0.746448	1.24e-95	0.000574157	0.0135619	0.00810886	1.52064	1.62983	0.378201
KIRC	FCGR1B	SLAMF8	0.746241	1.49e-95	0.000452502	0.400335	0.00792463	2.91367	1.2458	-0.117587
KIRC	FCRL2	IGLC6	0.741771	7.7e-94	0.176012	0.00303365	0.000721466	2.22339	1.37983	0.342319
KIRC	DEF6	SLAMF8	0.741771	7.7e-94	8.63e-05	0.400335	0.0141944	1.4779	1.2458	-0.0174736
KIRC	PARVG	RLTPR	0.741757	7.79e-94	0.010894	0.000257224	0.00817715	1.56857	2.00841	0.54504
LIHC	ABCC5	SLC36A1	0.741522	2.05e-65	0.000178594	0.000430915	5.36e-05	2.34269	1.98775	0.30925
KIRC	FCGR1C	MILR1	0.738394	1.44e-92	0.00190031	0.109602	0.000713061	2.07146	1.4537	-0.139301
KIRC	PSTPIP1	STAC3	0.737603	2.84e-92	0.0466482	4.32e-05	1.37e-06	1.43698	2.3538	1.02137
KIRC	PRRT2	SLC16A8	0.735892	1.22e-91	0.000574157	8.01e-05	0.000639678	1.52064	2.07351	0.376127
KIRC	FCGR1C	PARVG	0.735775	1.35e-91	0.00190031	0.010894	0.00646837	2.07146	1.56857	0.0251781
KIRC	DOK3	LAT2	0.734339	4.56e-91	4.48e-05	0.0608483	0.000387328	1.87877	1.38271	-0.269006
KIRC	MICALL2	PRRT2	0.733507	9.19e-91	4.76e-06	0.000574157	7.78e-06	1.9591	1.52064	-0.101187
KIRC	IGLC6	IGLJ1	0.733305	1.09e-90	0.00303365	0.00541551	0.00994	1.37983	1.72007	0.323193
KIRC	PDE6C	ZGRF1	0.732976	1.44e-90	0.00027963	0.000473879	0.00135035	4.32679	2.26193	-0.123426
KIRC	LAT2	SLAMF8	0.732561	2.03e-90	0.0608483	0.400335	0.0689959	1.38271	1.2458	0.171243
KIRC	DOK3	OSCAR	0.731991	3.28e-90	4.48e-05	0.000262252	1.17e-05	1.87877	1.79124	0.290063
KIRC	FMNL1	SLAMF8	0.731666	4.3e-90	0.000983264	0.400335	0.00297711	1.60664	1.2458	-0.0307771
KIRC	FMNL1	RELT	0.731251	6.08e-90	0.000983264	0.00456886	0.000196741	1.60664	3.13786	1.21767
KIRC	PAQR6	TNFRSF25	0.730939	7.88e-90	0.00247848	0.0160449	0.00040277	1.58804	1.49615	0.129036
KIRC	CD72	TRPM2	0.730938	7.88e-90	0.0080488	0.00289878	0.00740266	1.52757	1.62313	0.227781
KIRC	RLTPR	TRBV28	0.730781	8.99e-90	0.000257224	0.325123	0.00352018	2.00841	1.18791	-0.0484372
KIRC	AGER	LSMEM1	0.72996	1.77e-89	1.74e-05	0.00562525	0.000152495	1.55008	2.02323	0.411527
KIRC	FMNL1	MILR1	0.729802	2.02e-89	0.000983264	0.109602	0.000195614	1.60664	1.4537	0.0108533
KIRC	DOK3	FCGR1B	0.728645	5.26e-89	4.48e-05	0.000452502	0.00064833	1.87877	2.91367	0.54592
KIRC	LAT	PDE6C	0.728414	6.35e-89	0.000314056	0.00027963	2.69e-06	2.63518	4.32679	0.488203
KIRC	LAT	TNFRSF25	0.728323	6.85e-89	0.000314056	0.0160449	2.77e-05	2.63518	1.49615	0.203488
KIRC	LTB4R	PRRT2	0.728317	6.88e-89	1.03e-07	0.000574157	1.94e-06	1.87398	1.52064	-0.0119257
KIRC	GPR84	TRPM2	0.726876	2.24e-88	2.94e-05	0.00289878	0.000309496	2.37472	1.62313	-0.0330253
KIRC	FCGR1B	PSTPIP1	0.726707	2.57e-88	0.000452502	0.0466482	2.86e-05	2.91367	1.43698	-0.0498789
KIRC	AGER	PDE6C	0.726008	4.55e-88	1.74e-05	0.00027963	1.83e-05	1.55008	4.32679	0.29491
KIRC	AGER	PILRB	0.725618	6.25e-88	1.74e-05	0.00395223	9.23e-05	1.55008	1.25404	-0.156681
KIRC	GPR171	TRBV28	0.724992	1.04e-87	0.117374	0.325123	0.0589617	1.38142	1.18791	0.0890082
KIRC	ASIC3	GSDMB	0.724539	1.5e-87	3.44e-11	9.24e-05	8.67e-09	2.8396	1.97557	0.412726
LIHC	ARHGEF39	SAPCD2	0.723693	6.4e-61	0.0171807	5.18e-05	0.00474153	1.81588	1.72332	0.533947
LIHC	ABCC5	PLXNA1	0.722608	1.17e-60	0.000178594	0.00100353	0.000137476	2.34269	1.54173	0.12917
KIRC	DEF6	IGFLR1	0.722119	1.05e-86	8.63e-05	9.36e-10	4e-07	1.4779	2.12329	0.796566
KIRC	AGER	ASIC3	0.721461	1.77e-86	1.74e-05	3.44e-11	3.27e-08	1.55008	2.8396	0.91473
KIRC	CD72	TRBV28	0.721276	2.05e-86	0.0080488	0.325123	0.00465599	1.52757	1.18791	-0.0760626
KIRC	IGFLR1	PSTPIP1	0.720351	4.28e-86	9.36e-10	0.0466482	2.73e-05	2.12329	1.43698	-0.0759925
KIRC	LAT	PAQR6	0.719791	6.67e-86	0.000314056	0.00247848	0.000111426	2.63518	1.58804	0.328701
KIRC	LAT	MICALL2	0.719782	6.72e-86	0.000314056	4.76e-06	2.88e-07	2.63518	1.9591	0.667926
LIHC	EFCAB7	TMEM67	0.719351	7.04e-60	0.0119603	0.014789	0.0185602	2.58449	3.14639	1.04847
KIRC	FCGR1C	TRPM2	0.719198	1.07e-85	0.00190031	0.00289878	0.00351037	2.07146	1.62313	0.149314
KIRC	PSTPIP1	TRPM2	0.718643	1.65e-85	0.0466482	0.00289878	0.00730499	1.43698	1.62313	0.383834
KIRC	GSDMB	LSMEM1	0.71811	2.51e-85	9.24e-05	0.00562525	3.78e-06	1.97557	2.02323	0.195692
KIRC	OSCAR	STAC3	0.71791	2.94e-85	0.000262252	4.32e-05	1.68e-06	1.79124	2.3538	0.738685
KIRC	OSCAR	TRPM2	0.716024	1.28e-84	0.000262252	0.00289878	0.000316852	1.79124	1.62313	0.127747
KIRC	DOK3	PSTPIP1	0.715876	1.44e-84	4.48e-05	0.0466482	0.00124301	1.87877	1.43698	-0.0231633
KIRC	CD72	DOK3	0.715664	1.7e-84	0.0080488	4.48e-05	2.05e-05	1.52757	1.87877	0.514857
KIRC	GSDMB	LTB4R2	0.715401	2.08e-84	9.24e-05	4.77e-06	1.23e-05	1.97557	1.98073	-0.0690177
KIRC	SCNN1D	SLC16A8	0.715081	2.67e-84	0.0135619	8.01e-05	0.00106415	1.62983	2.07351	0.182766
KIRC	LAT2	OSCAR	0.714994	2.86e-84	0.0608483	0.000262252	0.00367789	1.38271	1.79124	0.692889
KIRC	GSDMB	PILRB	0.714101	5.71e-84	9.24e-05	0.00395223	6.78e-06	1.97557	1.25404	-0.26797
KIRC	CLEC2D	RLTPR	0.714063	5.87e-84	7.43e-05	0.000257224	8.6e-05	1.70711	2.00841	0.19222
KIRC	OSCAR	PARVG	0.71313	1.21e-83	0.000262252	0.010894	0.00263116	1.79124	1.56857	0.0556826
KIRC	FCGR1B	IGFLR1	0.712588	1.83e-83	0.000452502	9.36e-10	7.18e-06	2.91367	2.12329	0.629958
KIRC	LTB4R	PAQR6	0.712581	1.84e-83	1.03e-07	0.00247848	3.72e-06	1.87398	1.58804	0.136366
KIRC	CYTH4	PLB1	0.712489	1.97e-83	0.00323262	0.000183977	0.0122497	1.43822	2.53691	0.78159
LIHC	PLXNA1	TYRO3	0.712389	3e-58	0.00100353	0.00616557	0.00164723	1.54173	1.29301	-0.0212715
KIRC	ASIC3	PAQR6	0.712386	2.13e-83	3.44e-11	0.00247848	4.36e-08	2.8396	1.58804	0.11794
KIRC	AGER	RASL10A	0.712228	2.41e-83	1.74e-05	0.0173408	0.00146706	1.55008	1.67818	-0.456357
KIRC	ARHGEF39	GSDMB	0.711403	4.53e-83	0.00483576	9.24e-05	1.11e-06	1.86381	1.97557	0.921709
KIRC	DEF6	MILR1	0.711078	5.8e-83	8.63e-05	0.109602	0.000909518	1.4779	1.4537	0.0584866
KIRC	CD72	RLTPR	0.710464	9.26e-83	0.0080488	0.000257224	0.000483221	1.52757	2.00841	0.354553
KIRC	FCGR1B	GPR84	0.710136	1.19e-82	0.000452502	2.94e-05	0.000264548	2.91367	2.37472	0.658804
KIRC	IGFLR1	PARVG	0.709889	1.43e-82	9.36e-10	0.010894	0.000203986	2.12329	1.56857	-0.0393021
KIRC	CNIH2	GSDMB	0.709819	1.51e-82	2.54e-07	9.24e-05	3.04e-07	3.57137	1.97557	0.633261
KIRC	LTB4R	MICALL2	0.709065	2.67e-82	1.03e-07	4.76e-06	2.67e-06	1.87398	1.9591	0.440097
KIRC	GPR84	SLAMF8	0.707298	1.01e-81	2.94e-05	0.400335	0.0018735	2.37472	1.2458	-0.186912
THCA	MAST1	RTBDN	0.707111	2.44e-78	0.0646631	0.232416	0.0220631	5.32883	3.86684	0.996329
KIRC	AGER	SLC16A8	0.707099	1.17e-81	1.74e-05	8.01e-05	0.000142729	1.55008	2.07351	0.0736333
KIRC	DOK3	SLAMF8	0.706775	1.5e-81	4.48e-05	0.400335	0.000252683	1.87877	1.2458	-0.0931657
KIRC	FCGR1C	LAT2	0.706131	2.42e-81	0.00190031	0.0608483	0.0131683	2.07146	1.38271	-0.219261
KIRC	CD72	MILR1	0.705857	2.97e-81	0.0080488	0.109602	0.027464	1.52757	1.4537	0.0246915
KIRC	GPR84	PLB1	0.705654	3.46e-81	2.94e-05	0.000183977	1.44e-05	2.37472	2.53691	0.0709642
KIRC	CD72	FCGR1C	0.704875	6.17e-81	0.0080488	0.00190031	0.00137445	1.52757	2.07146	0.536192
KIRC	FPR2	MCEMP1	0.703899	1.27e-80	0.0645279	0.00113755	0.0752794	1.48322	1.75615	0.71647
LIHC	KCTD7	SOCS7	0.703865	2.55e-56	0.00287625	0.00302674	0.00112806	2.35029	1.70794	0.171489
KIRC	ASIC3	LTB4R	0.703674	1.5e-80	3.44e-11	1.03e-07	2.39e-08	2.8396	1.87398	0.347789
KIRC	LAT2	STAC3	0.70366	1.52e-80	0.0608483	4.32e-05	0.000170903	1.38271	2.3538	1.1647
KIRC	ADAM8	FMNL1	0.703536	1.66e-80	9.87e-08	0.000983264	9.6e-05	1.79257	1.60664	-0.0189124
KIRC	FCGR1C	STAC3	0.703482	1.73e-80	0.00190031	4.32e-05	2.36e-05	2.07146	2.3538	0.732641
KIRC	CD72	IGFLR1	0.703201	2.13e-80	0.0080488	9.36e-10	2.26e-07	1.52757	2.12329	0.717781
KIRC	FCRL5	IGLC7	0.702822	2.81e-80	0.00175655	0.0684621	0.00196767	1.53103	1.13526	0.058406
KIRC	LAT	SCNN1D	0.701688	6.47e-80	0.000314056	0.0135619	2.87e-05	2.63518	1.62983	0.297424
KIRC	CYTH4	TRBV28	0.701353	8.28e-80	0.00323262	0.325123	0.00549495	1.43822	1.18791	0.0388348
KIRC	IGLC6	IGLC7	0.699	4.59e-79	0.00303365	0.0684621	0.000889565	1.37983	1.13526	0.0266411
KIRC	SLAMF8	TRBV28	0.698883	4.99e-79	0.400335	0.325123	0.0519133	1.2458	1.18791	0.0632569
KIRC	ADAM8	RELT	0.698533	6.43e-79	9.87e-08	0.00456886	5.23e-06	1.79257	3.13786	0.604662
KIRC	CYTH4	GPR84	0.697671	1.2e-78	0.00323262	2.94e-05	0.000132844	1.43822	2.37472	1.02481
KIRC	CLEC2D	PARVG	0.697216	1.66e-78	7.43e-05	0.010894	0.00104139	1.70711	1.56857	0.0486808
KIRC	PAQR6	SLC16A8	0.696819	2.21e-78	0.00247848	8.01e-05	0.000792254	1.58804	2.07351	0.0922566
LIHC	EFCAB7	GPSM2	0.695543	1.68e-54	0.0119603	9.9e-05	0.00301846	2.58449	2.17251	0.730921
KIRC	FCGR1B	FMNL1	0.69532	6.47e-78	0.000452502	0.000983264	2.18e-05	2.91367	1.60664	0.151176
KIRC	SLAMF8	STAC3	0.695271	6.7e-78	0.400335	4.32e-05	1.35e-05	1.2458	2.3538	1.10884
KIRC	PILRB	SCNN1D	0.694609	1.07e-77	0.00395223	0.0135619	0.00171253	1.25404	1.62983	0.542702
KIRC	MICALL2	SCNN1D	0.692473	4.87e-77	4.76e-06	0.0135619	1.11e-05	1.9591	1.62983	0.0511145
KIRC	DEF6	FCGR1C	0.692237	5.75e-77	8.63e-05	0.00190031	0.00100945	1.4779	2.07146	0.592066
KIRC	GPR84	LAT2	0.692168	6.04e-77	2.94e-05	0.0608483	0.000276361	2.37472	1.38271	-0.339089
LIHC	PLXNA1	SLC36A1	0.692032	9.41e-54	0.00100353	0.000430915	0.00100941	1.54173	1.98775	0.48552
LIHC	PLXNA1	SLC7A1	0.690862	1.66e-53	0.00100353	0.0540689	0.00983358	1.54173	1.44283	0.177642
KIRC	AGER	C9orf172	0.690759	1.63e-76	1.74e-05	0.000333225	1.61e-05	1.55008	1.5722	0.00695519
KIRC	LAT2	PSTPIP1	0.69064	1.77e-76	0.0608483	0.0466482	0.0306532	1.38271	1.43698	0.333971
KIRC	GPR171	PSTPIP1	0.690515	1.93e-76	0.117374	0.0466482	0.0991923	1.38142	1.43698	0.308934
KIRC	PDE6C	TNFRSF25	0.690243	2.33e-76	0.00027963	0.0160449	0.0037519	4.32679	1.49615	0.277884
KIRC	DOK3	MILR1	0.689915	2.93e-76	4.48e-05	0.109602	0.000482933	1.87877	1.4537	-0.0890987
KIRC	LTB4R2	SLC16A8	0.689806	3.16e-76	4.77e-06	8.01e-05	0.000152036	1.98073	2.07351	0.368524
KIRC	CLEC2D	DEF6	0.689471	4e-76	7.43e-05	8.63e-05	0.000468214	1.70711	1.4779	0.109879
KIRC	GSDMB	MC1R	0.689451	4.05e-76	9.24e-05	2.26e-06	1.81e-07	1.97557	2.41108	0.372895
LIHC	KCTD7	PLXNA1	0.689402	3.37e-53	0.00287625	0.00100353	0.000508604	2.35029	1.54173	0.276555
KIRC	CLEC2D	PDE6C	0.688589	7.38e-76	7.43e-05	0.00027963	9.98e-05	1.70711	4.32679	0.432973
LIHC	ARHGEF39	GPSM2	0.688444	5.34e-53	0.0171807	9.9e-05	0.00131486	1.81588	2.17251	0.70192
KIRC	LSMEM1	PILRB	0.687919	1.17e-75	0.00562525	0.00395223	0.000441002	2.02323	1.25404	-0.0975639
KIRC	PLB1	SLAMF8	0.687862	1.22e-75	0.000183977	0.400335	0.00396529	2.53691	1.2458	0.0456185
KIRC	CD72	LAT2	0.687188	1.95e-75	0.0080488	0.0608483	0.00736812	1.52757	1.38271	-0.088563
KIRC	DOK3	IGFLR1	0.686702	2.72e-75	4.48e-05	9.36e-10	6.24e-09	1.87877	2.12329	0.586313
STAD	ADAM12	NOX4	0.686333	4.64e-50	0.0182662	0.0102893	0.00943313	1.24371	1.90921	0.539042
LUAD	MELK	SAPCD2	0.686283	1.14e-72	0.0188614	0.00203872	0.000244203	1.23154	1.24547	0.10836
KIRC	LAT	RLTPR	0.686153	3.97e-75	0.000314056	0.000257224	0.000313563	2.63518	2.00841	0.377311
KIRC	PRRT2	STX1B	0.685947	4.57e-75	0.000574157	0.0218729	0.00248532	1.52064	1.73378	0.165191
KIRC	FMNL1	OSCAR	0.685066	8.37e-75	0.000983264	0.000262252	0.000457979	1.60664	1.79124	0.455203
KIRC	GPR171	RLTPR	0.685062	8.39e-75	0.117374	0.000257224	0.0605354	1.38142	2.00841	0.725967
KIRC	RELT	TRPM2	0.684666	1.1e-74	0.00456886	0.00289878	0.00241016	3.13786	1.62313	-0.0516783
KIRC	IGFLR1	RLTPR	0.68439	1.33e-74	9.36e-10	0.000257224	7.34e-07	2.12329	2.00841	0.0430433
LIHC	KCTD7	SLC36A1	0.683799	4.88e-52	0.00287625	0.000430915	0.000906043	2.35029	1.98775	0.507008
KIRC	GPR84	MILR1	0.683581	2.3e-74	2.94e-05	0.109602	0.00190318	2.37472	1.4537	-0.173226
KIRC	LSMEM1	SCNN1D	0.683416	2.58e-74	0.00562525	0.0135619	0.000681524	2.02323	1.62983	0.221834
KIRC	PILRB	PRRT2	0.683174	3.04e-74	0.00395223	0.000574157	0.000202983	1.25404	1.52064	0.386809
KIRC	MILR1	STAC3	0.682852	3.78e-74	0.109602	4.32e-05	0.000120394	1.4537	2.3538	1.06411
STAD	OR10A5	OR6A2	0.682608	2.48e-49	7.53e-05	0.0318311	0.00448705	10.7608	46.3249	1.90561
KIRC	FCGR1B	PLB1	0.682606	4.47e-74	0.000452502	0.000183977	6.09e-05	2.91367	2.53691	0.29489
KIRC	LAT	PILRB	0.682354	5.3e-74	0.000314056	0.00395223	1.69e-05	2.63518	1.25404	-0.00161108
KIRC	OSCAR	SLAMF8	0.682305	5.48e-74	0.000262252	0.400335	0.00410652	1.79124	1.2458	-0.0622397
KIRC	AGER	LTB4R2	0.682293	5.52e-74	1.74e-05	4.77e-06	3.1e-05	1.55008	1.98073	0.205739
KIRC	DEF6	GPR171	0.681678	8.37e-74	8.63e-05	0.117374	0.00372859	1.4779	1.38142	-0.0200457
KIRC	PARVG	TREML1	0.680821	1.49e-73	0.010894	0.00237367	0.0108447	1.56857	1.84124	0.241052
KIRC	AGER	CLEC2D	0.680793	1.52e-73	1.74e-05	7.43e-05	0.000165114	1.55008	1.70711	0.324183
KIRC	CLEC2D	TNFRSF25	0.679811	2.94e-73	7.43e-05	0.0160449	0.000102161	1.70711	1.49615	0.155305
KIRC	PARVG	RELT	0.679792	2.97e-73	0.010894	0.00456886	0.000808492	1.56857	3.13786	1.25088
KIRC	ARHGEF39	SCNN1D	0.679322	4.08e-73	0.00483576	0.0135619	0.000299537	1.86381	1.62983	0.461517
KIRC	DOK3	GPR84	0.678279	8.18e-73	4.48e-05	2.94e-05	3.36e-08	1.87877	2.37472	0.618289
KIRC	AGER	ARHGEF39	0.678081	9.33e-73	1.74e-05	0.00483576	7e-06	1.55008	1.86381	-0.0669332
KIRC	DOK3	FCGR1C	0.677924	1.04e-72	4.48e-05	0.00190031	0.000227511	1.87877	2.07146	0.385457
KIRC	CNIH2	LAT	0.677867	1.08e-72	2.54e-07	0.000314056	5.74e-07	3.57137	2.63518	0.40401
KIRC	CD72	RTP5	0.677857	1.08e-72	0.0080488	0.00216268	0.00230708	1.52757	5.81584	0.875039
KIRC	CACNB1	MICALL2	0.67687	2.08e-72	2.53e-05	4.76e-06	2.26e-05	2.36129	1.9591	0.571179
KIRC	LTB4R2	TNFRSF25	0.676823	2.15e-72	4.77e-06	0.0160449	8.25e-06	1.98073	1.49615	0.276885
KIRC	DEF6	OSCAR	0.676757	2.25e-72	8.63e-05	0.000262252	0.000110659	1.4779	1.79124	0.478895
KIRC	LILRA6	PARVG	0.67606	3.56e-72	0.00790492	0.010894	0.0654263	1.71102	1.56857	0.421365
LIHC	OSBPL3	TMEM65	0.675875	1.93e-50	0.0210489	0.106334	0.0157686	1.51959	1.53436	0.387489
KIRC	GSDMB	STX1B	0.674238	1.18e-71	9.24e-05	0.0218729	4.08e-05	1.97557	1.73378	-0.339263
KIRC	FMNL1	PLB1	0.674028	1.35e-71	0.000983264	0.000183977	0.00056199	1.60664	2.53691	0.488432
LIHC	PLXNA1	TMEM65	0.673295	6.23e-50	0.00100353	0.106334	0.00782504	1.54173	1.53436	0.242081
KIRC	GPC2	LAT	0.673065	2.54e-71	1.53e-05	0.000314056	1.4e-05	2.31657	2.63518	0.970587
KIRC	LTB4R2	PDE6C	0.672728	3.17e-71	4.77e-06	0.00027963	0.000125951	1.98073	4.32679	0.910558
KIRC	PSTPIP1	SLAMF8	0.671425	7.39e-71	0.0466482	0.400335	0.0241136	1.43698	1.2458	0.0852459
KIRC	GABRE	TNFRSF25	0.671312	7.94e-71	0.0185996	0.0160449	0.0652495	1.25924	1.49615	0.372407
LIHC	PLXNA1	SOCS7	0.671257	1.56e-49	0.00100353	0.00302674	0.00496553	1.54173	1.70794	0.191121
KIRC	PILRB	TNFRSF25	0.670857	1.07e-70	0.00395223	0.0160449	0.00164609	1.25404	1.49615	0.409109
KIRC	FCGR1C	PLB1	0.670636	1.23e-70	0.00190031	0.000183977	8.76e-05	2.07146	2.53691	0.318512
KIRC	FMNL1	GPR84	0.670498	1.35e-70	0.000983264	2.94e-05	4.86e-05	1.60664	2.37472	0.81412
KIRC	KCNN4	RLTPR	0.669363	2.8e-70	6.9e-08	0.000257224	4.44e-07	2.26376	2.00841	0.0242056
KIRC	GSDMB	ZGRF1	0.669189	3.13e-70	9.24e-05	0.000473879	1.98e-05	1.97557	2.26193	-0.921142
KIRC	GPR84	STAC3	0.668393	5.21e-70	2.94e-05	4.32e-05	1.57e-06	2.37472	2.3538	0.568822
KIRC	GPC2	GSDMB	0.668091	6.32e-70	1.53e-05	9.24e-05	1.87e-06	2.31657	1.97557	0.7542
KIRP	CALN1	TMPRSS15	0.666592	4.09e-38	0.356561	0.342309	0.080134	3.08678	3.29928	0.816449
KIRC	CD72	GPR171	0.666298	1.98e-69	0.0080488	0.117374	0.0076271	1.52757	1.38142	-0.0285825
KIRC	RASL10A	TNFRSF25	0.666296	1.99e-69	0.0173408	0.0160449	0.00158299	1.67818	1.49615	0.436535
LIHC	PLXNA3	TMEM65	0.666236	1.45e-48	0.550484	0.106334	0.0429069	1.45708	1.53436	0.36187
KIRC	FMNL1	KCNN4	0.665617	3.06e-69	0.000983264	6.9e-08	1.94e-05	1.60664	2.26376	0.78156
KIRC	LSMEM1	MC1R	0.665547	3.19e-69	0.00562525	2.26e-06	2.47e-06	2.02323	2.41108	0.621055
KIRC	GSDMB	SLC16A8	0.663753	9.91e-69	9.24e-05	8.01e-05	3.33e-06	1.97557	2.07351	-0.09378
KIRC	CLEC2D	ZGRF1	0.663731	1e-68	7.43e-05	0.000473879	1.57e-05	1.70711	2.26193	-0.126517
KIRC	PARVG	PLB1	0.663053	1.54e-68	0.010894	0.000183977	0.000762191	1.56857	2.53691	0.64904
KIRC	LAT	LTB4R	0.662985	1.61e-68	0.000314056	1.03e-07	1.79e-08	2.63518	1.87398	0.541427
KIRC	LAT	TREML1	0.662278	2.5e-68	0.000314056	0.00237367	0.00033918	2.63518	1.84124	0.0448743
KIRC	PDE6C	SCNN1D	0.661657	3.69e-68	0.00027963	0.0135619	0.000529463	4.32679	1.62983	0.36408
KIRC	LSMEM1	PAQR6	0.661621	3.77e-68	0.00562525	0.00247848	0.000379351	2.02323	1.58804	0.276253
KIRC	SLC16A8	TNFRSF25	0.661494	4.08e-68	8.01e-05	0.0160449	0.000911058	2.07351	1.49615	0.307329
LIHC	PLXNA1	PVRL1	0.661087	1.37e-47	0.00100353	0.00503749	0.0161728	1.54173	1.55329	0.255467
KIRC	ADAM8	GPR84	0.660597	7.13e-68	9.87e-08	2.94e-05	1.63e-06	1.79257	2.37472	0.366053
KIRC	AGER	MC1R	0.660475	7.69e-68	1.74e-05	2.26e-06	8.31e-05	1.55008	2.41108	0.624459
KIRC	RELT	STAC3	0.659619	1.31e-67	0.00456886	4.32e-05	4.86e-06	3.13786	2.3538	0.477077
KIRC	CYTH4	OSCAR	0.659299	1.6e-67	0.00323262	0.000262252	8.58e-05	1.43822	1.79124	0.572415
KIRC	DEF6	KCNN4	0.65914	1.76e-67	8.63e-05	6.9e-08	1.29e-06	1.4779	2.26376	0.808002
KIRC	GPR84	OSCAR	0.65911	1.79e-67	2.94e-05	0.000262252	0.000102844	2.37472	1.79124	0.259584
KIRC	GPR19	MELK	0.658507	2.6e-67	0.00137449	0.000232841	8.61e-05	3.98412	2.14853	0.76907
LIHC	PLXNA1	PLXNA3	0.658171	4.78e-47	0.00100353	0.550484	0.0330607	1.54173	1.45708	0.0851856
KIRC	FCGR1B	TRBV28	0.658034	3.48e-67	0.000452502	0.325123	0.000155664	2.91367	1.18791	-0.0916743
KIRC	KCNN4	PSTPIP1	0.657706	4.26e-67	6.9e-08	0.0466482	5.33e-05	2.26376	1.43698	-0.0655893
KIRC	RLTPR	STAC3	0.657677	4.33e-67	0.000257224	4.32e-05	2.84e-07	2.00841	2.3538	0.833786
KIRC	FCGR1C	FMNL1	0.657668	4.36e-67	0.00190031	0.000983264	0.000766746	2.07146	1.60664	0.204972
LIHC	ABCC5	KCTD7	0.657028	7.77e-47	0.000178594	0.00287625	8.67e-06	2.34269	2.35029	0.330934
KIRC	LAT	STX1B	0.656978	6.66e-67	0.000314056	0.0218729	2.02e-05	2.63518	1.73378	0.0401161
KIRC	ARHGEF39	TNFRSF25	0.656942	6.81e-67	0.00483576	0.0160449	0.000288128	1.86381	1.49615	0.353202
KIRC	ADAM8	DEF6	0.656549	8.66e-67	9.87e-08	8.63e-05	0.000167024	1.79257	1.4779	0.0122702
KIRC	GPR171	PARVG	0.656133	1.12e-66	0.117374	0.010894	0.115914	1.38142	1.56857	0.401242
KIRC	GSDMB	KCNIP2	0.656012	1.2e-66	9.24e-05	0.000116906	2.6e-08	1.97557	2.01163	0.146263
KIRC	DOK3	RLTPR	0.655159	2.02e-66	4.48e-05	0.000257224	1.81e-05	1.87877	2.00841	0.191749
KIRC	C9orf172	PAQR6	0.65515	2.03e-66	0.000333225	0.00247848	7.46e-05	1.5722	1.58804	0.430763
KIRC	ADAM8	STAC3	0.654448	3.12e-66	9.87e-08	4.32e-05	5.91e-09	1.79257	2.3538	0.438131
KIRC	MC1R	PRRT2	0.653897	4.35e-66	2.26e-06	0.000574157	1.08e-05	2.41108	1.52064	0.106985
KIRC	LILRA6	SLAMF8	0.65347	5.64e-66	0.00790492	0.400335	0.0457818	1.71102	1.2458	0.161055
KIRC	ARHGEF39	LTB4R	0.65313	6.92e-66	0.00483576	1.03e-07	2.31e-08	1.86381	1.87398	0.67026
KIRC	CYTH4	RELT	0.652917	7.87e-66	0.00323262	0.00456886	0.00545547	1.43822	3.13786	1.2523
KIRC	LSMEM1	PRRT2	0.652204	1.21e-65	0.00562525	0.000574157	0.000469404	2.02323	1.52064	0.16449
KIRC	CLEC2D	MICALL2	0.652074	1.31e-65	7.43e-05	4.76e-06	7.7e-08	1.70711	1.9591	0.581531
KIRC	CLEC2D	KLRC4	0.65194	1.42e-65	7.43e-05	0.00444314	0.00119051	1.70711	2.14559	-0.228959
KIRC	FMNL1	IGFLR1	0.651755	1.59e-65	0.000983264	9.36e-10	1.14e-06	1.60664	2.12329	0.702611
KIRC	CLEC2D	GPR171	0.651689	1.65e-65	7.43e-05	0.117374	0.000335926	1.70711	1.38142	-0.0798402
KIRC	LSMEM1	PDE6C	0.65064	3.09e-65	0.00562525	0.00027963	4.88e-05	2.02323	4.32679	0.621386
KIRC	ADAM8	KCNN4	0.649755	5.25e-65	9.87e-08	6.9e-08	1.1e-09	1.79257	2.26376	0.475535
KIRC	MICALL2	PAQR6	0.64903	8.08e-65	4.76e-06	0.00247848	6.58e-08	1.9591	1.58804	0.130358
KIRC	C9orf172	GSDMB	0.648742	9.59e-65	0.000333225	9.24e-05	3.26e-07	1.5722	1.97557	0.727255
KIRC	KCNIP2	TNFRSF25	0.648734	9.64e-65	0.000116906	0.0160449	3.08e-05	2.01163	1.49615	0.243434
KIRC	LTB4R2	SCNN1D	0.648251	1.28e-64	4.77e-06	0.0135619	9.19e-05	1.98073	1.62983	0.370799
KIRC	DEF6	RELT	0.647569	1.92e-64	8.63e-05	0.00456886	0.000187405	1.4779	3.13786	1.1263
KIRC	LILRA6	OSCAR	0.646979	2.72e-64	0.00790492	0.000262252	0.000970015	1.71102	1.79124	0.623782
KIRC	ASIC3	LAT	0.646931	2.8e-64	3.44e-11	0.000314056	2.4e-09	2.8396	2.63518	0.35407
KIRC	FCGR1C	PSTPIP1	0.646916	2.83e-64	0.00190031	0.0466482	0.000615524	2.07146	1.43698	0.0759624
KIRC	PAQR6	STX1B	0.646799	3.03e-64	0.00247848	0.0218729	0.000468421	1.58804	1.73378	0.034299
KIRC	PARVG	RTP5	0.646784	3.06e-64	0.010894	0.00216268	0.178181	1.56857	5.81584	1.24382
KIRC	RTP5	TRBV28	0.646418	3.79e-64	0.00216268	0.325123	0.0131595	5.81584	1.18791	0.0132154
KIRC	CACNB1	GSDMB	0.64567	5.89e-64	2.53e-05	9.24e-05	1.9e-06	2.36129	1.97557	0.559683
KIRC	GPR171	SLAMF8	0.645543	6.34e-64	0.117374	0.400335	0.0288453	1.38142	1.2458	0.153875
LIHC	KCTD7	OSBPL3	0.645215	1.05e-44	0.00287625	0.0210489	0.00515998	2.35029	1.51959	0.0999878
KIRC	LAT2	TRBV28	0.645099	8.23e-64	0.0608483	0.325123	0.0324156	1.38271	1.18791	0.107233
KIRC	C9orf172	TNFRSF25	0.645008	8.68e-64	0.000333225	0.0160449	0.00029107	1.5722	1.49615	0.330607
KIRC	C9orf172	SCNN1D	0.644778	9.93e-64	0.000333225	0.0135619	7.01e-05	1.5722	1.62983	0.427667
KIRC	DEF6	RTP5	0.644278	1.33e-63	8.63e-05	0.00216268	0.0216289	1.4779	5.81584	1.06255
KIRC	PAQR6	PDE6C	0.643891	1.67e-63	0.00247848	0.00027963	0.000109324	1.58804	4.32679	0.491562
KIRC	AGER	GABRE	0.643618	1.96e-63	1.74e-05	0.0185996	0.00784793	1.55008	1.25924	-0.0259603
KIRC	CD72	GPR84	0.64346	2.14e-63	0.0080488	2.94e-05	0.00123948	1.52757	2.37472	0.755884
KIRC	FCGR1C	GPR84	0.643398	2.22e-63	0.00190031	2.94e-05	1.44e-05	2.07146	2.37472	0.668421
KIRC	STAC3	TRBV28	0.643169	2.54e-63	4.32e-05	0.325123	1.37e-06	2.3538	1.18791	-0.138061
KIRC	FMNL1	GPR171	0.643078	2.68e-63	0.000983264	0.117374	0.00434443	1.60664	1.38142	-0.0266911
KIRC	MICALL2	RASL10A	0.642684	3.37e-63	4.76e-06	0.0173408	9.78e-06	1.9591	1.67818	-0.477179
LIHC	OSBPL3	PLXNA1	0.642406	3.26e-44	0.0210489	0.00100353	0.00357967	1.51959	1.54173	0.382443
KIRC	CLEC12B	TREML1	0.642377	4.02e-63	0.0106097	0.00237367	0.000532622	3.96779	1.84124	0.547211
KIRC	AGER	CACNB1	0.642342	4.11e-63	1.74e-05	2.53e-05	1.67e-05	1.55008	2.36129	0.564521
KIRC	ADAM8	DOK3	0.640881	9.56e-63	9.87e-08	4.48e-05	2.86e-06	1.79257	1.87877	0.220212
KIRC	CLEC2D	LTB4R	0.640389	1.27e-62	7.43e-05	1.03e-07	1.02e-07	1.70711	1.87398	0.507527
KIRC	CLEC2D	FMNL1	0.640372	1.28e-62	7.43e-05	0.000983264	1.9e-05	1.70711	1.60664	0.186489
KIRC	AGER	KCNIP2	0.640357	1.29e-62	1.74e-05	0.000116906	3.63e-05	1.55008	2.01163	0.377246
KIRC	LILRA6	MILR1	0.64033	1.31e-62	0.00790492	0.109602	0.0293221	1.71102	1.4537	0.293053
KIRC	MICALL2	PDE6C	0.639927	1.66e-62	4.76e-06	0.00027963	1.27e-06	1.9591	4.32679	-0.0532227
LIHC	CHRNA5	LRP8	0.639905	8.88e-44	0.00615587	0.0102959	0.0422437	2.75019	2.0388	0.460306
UCEC	MEP1A	MUC17	0.639779	5.82e-64	0.486448	0.0774816	0.23059	1.5768	4.95433	1.37591
KIRC	EFNA3	ENO2	0.639706	1.88e-62	0.00651444	0.000832741	0.000346031	1.48891	1.30936	0.177109
KIRC	ASIC3	MICALL2	0.639559	2.05e-62	3.44e-11	4.76e-06	5.03e-10	2.8396	1.9591	0.431129
KIRC	FCGR1C	SLAMF8	0.638962	2.88e-62	0.00190031	0.400335	0.0136226	2.07146	1.2458	0.0068607
KICH	ADAM2	GSDMC	0.638962	1.33e-08	0.0156643	0.0719647	0.0364794	2.236	2.25147	0.454404
KIRC	LTB4R	SLC16A8	0.638484	3.79e-62	1.03e-07	8.01e-05	3.62e-06	1.87398	2.07351	-0.00170645
KIRC	ARHGEF39	LAT	0.637859	5.41e-62	0.00483576	0.000314056	1.41e-06	1.86381	2.63518	0.8872
KIRC	ASIC3	LSMEM1	0.63739	7.07e-62	3.44e-11	0.00562525	2.6e-07	2.8396	2.02323	0.240359
KIRC	LTB4R2	MICALL2	0.637352	7.22e-62	4.77e-06	4.76e-06	4.12e-06	1.98073	1.9591	0.666799
KIRC	LTB4R	PDE6C	0.637307	7.41e-62	1.03e-07	0.00027963	5.24e-06	1.87398	4.32679	0.296319
KIRC	EMR1	PLB1	0.637027	8.7e-62	0.0239778	0.000183977	0.00273941	1.36622	2.53691	0.903111
CHOL	RAET1E	RTBDN	0.636917	2.96e-05	0.168844	0.0330786	0.0115086	50.4154	18.0353	1.87584
KIRC	AGER	GPC2	0.636818	9.79e-62	1.74e-05	1.53e-05	6.84e-06	1.55008	2.31657	0.279286
KIRC	DOK3	PLB1	0.636742	1.02e-61	4.48e-05	0.000183977	1.8e-05	1.87877	2.53691	0.300521
KIRC	CD72	CLEC2D	0.63648	1.19e-61	0.0080488	7.43e-05	1.45e-05	1.52757	1.70711	0.39751
KIRC	GPR84	PARVG	0.636427	1.22e-61	2.94e-05	0.010894	0.000538957	2.37472	1.56857	-0.0549834
KIRC	ARHGEF39	PAQR6	0.636337	1.29e-61	0.00483576	0.00247848	0.000337693	1.86381	1.58804	0.44789
LIHC	SLC36A1	TMEM206	0.636142	3.93e-43	0.000430915	0.000212248	0.000436524	1.98775	2.08256	0.478605
KIRC	CD72	PLB1	0.636139	1.44e-61	0.0080488	0.000183977	0.00685852	1.52757	2.53691	0.502504
LIHC	MELK	SAPCD2	0.636136	3.94e-43	0.000496713	5.18e-05	0.000575985	1.52231	1.72332	0.359747
KIRC	GPC2	PRRT2	0.635179	2.48e-61	1.53e-05	0.000574157	8.56e-06	2.31657	1.52064	0.33156
KIRC	ASIC3	PRRT2	0.634848	2.99e-61	3.44e-11	0.000574157	9.85e-07	2.8396	1.52064	0.0424581
KIRC	GSDMB	RASL10A	0.634676	3.29e-61	9.24e-05	0.0173408	3.1e-05	1.97557	1.67818	-0.617869
KIRC	CYTH4	RLTPR	0.634263	4.15e-61	0.00323262	0.000257224	0.00162008	1.43822	2.00841	0.607127
KIRC	GPR84	RELT	0.633958	4.93e-61	2.94e-05	0.00456886	2.27e-06	2.37472	3.13786	0.803556
KIRC	GSDMB	RLTPR	0.633884	5.14e-61	9.24e-05	0.000257224	3.12e-06	1.97557	2.00841	0.083252
KIRC	KCNN4	RELT	0.633716	5.65e-61	6.9e-08	0.00456886	1.56e-06	2.26376	3.13786	0.668476
KIRC	CLEC2D	RTP5	0.633618	5.97e-61	7.43e-05	0.00216268	0.000433243	1.70711	5.81584	0.665563
KIRC	MC1R	PAQR6	0.632981	8.53e-61	2.26e-06	0.00247848	8.92e-05	2.41108	1.58804	0.233973
KIRC	MILR1	OSCAR	0.632826	9.3e-61	0.109602	0.000262252	0.000450214	1.4537	1.79124	0.576088
KIRC	PAQR6	PILRB	0.632824	9.32e-61	0.00247848	0.00395223	0.00233419	1.58804	1.25404	-0.0408196
LIHC	KCTD7	PLXNA3	0.63221	1.82e-42	0.00287625	0.550484	0.0125024	2.35029	1.45708	0.109424
LIHC	GPSM2	IGSF3	0.631837	2.1e-42	9.9e-05	0.00247566	3.77e-05	2.17251	1.42928	0.211128
KIRC	LAT	LSMEM1	0.631325	2.15e-60	0.000314056	0.00562525	4.92e-06	2.63518	2.02323	0.501545
KIRC	FCGR1B	OSCAR	0.631294	2.19e-60	0.000452502	0.000262252	0.000114506	2.91367	1.79124	0.353685
KIRC	RASL10A	SCNN1D	0.631066	2.49e-60	0.0173408	0.0135619	0.000553802	1.67818	1.62983	0.506644
LIHC	OSBPL3	SLC36A1	0.630955	2.96e-42	0.0210489	0.000430915	0.00644108	1.51959	1.98775	0.657965
KIRC	DOK3	TRBV28	0.630754	2.96e-60	4.48e-05	0.325123	0.000133924	1.87877	1.18791	-0.0584649
KIRC	LTB4R2	STX1B	0.630372	3.65e-60	4.77e-06	0.0218729	0.000131503	1.98073	1.73378	0.249134
KIRC	PDE6C	PILRB	0.629911	4.72e-60	0.00027963	0.00395223	0.00146415	4.32679	1.25404	0.0583037
KIRC	FCGR1C	IGFLR1	0.629556	5.74e-60	0.00190031	9.36e-10	1.67e-07	2.07146	2.12329	0.606446
KIRC	GPC2	RASL10A	0.629535	5.81e-60	1.53e-05	0.0173408	0.000185304	2.31657	1.67818	0.0414873
KIRC	RELT	SPHK1	0.629379	6.34e-60	0.00456886	2.2e-05	3.01e-07	3.13786	1.65769	0.242719
KIRC	C9orf172	PRRT2	0.629158	7.16e-60	0.000333225	0.000574157	9.74e-05	1.5722	1.52064	0.318409
KIRC	LAT	LTB4R2	0.62906	7.56e-60	0.000314056	4.77e-06	2.01e-06	2.63518	1.98073	0.369556
KIRC	LTB4R2	PILRB	0.629054	7.58e-60	4.77e-06	0.00395223	6.69e-05	1.98073	1.25404	0.0550826
KIRC	MC1R	SCNN1D	0.628823	8.61e-60	2.26e-06	0.0135619	8.39e-05	2.41108	1.62983	0.188858
KIRC	DEF6	GPR84	0.6288	8.72e-60	8.63e-05	2.94e-05	2.92e-05	1.4779	2.37472	0.819643
KIRC	IGFLR1	TRBV28	0.62859	9.79e-60	9.36e-10	0.325123	7.27e-07	2.12329	1.18791	-0.101929
KIRC	ADAM8	PSTPIP1	0.628322	1.13e-59	9.87e-08	0.0466482	4.1e-05	1.79257	1.43698	-0.0609553
LIHC	RACGAP1	SAPCD2	0.628185	8.54e-42	0.00559298	5.18e-05	0.00604975	1.54079	1.72332	0.383042
KIRC	ARHGEF39	C9orf172	0.628153	1.25e-59	0.00483576	0.000333225	0.000583365	1.86381	1.5722	0.294968
KIRC	LTB4R	MC1R	0.628054	1.32e-59	1.03e-07	2.26e-06	5.34e-07	1.87398	2.41108	0.441686
KIRC	CLEC2D	CNIH2	0.628027	1.34e-59	7.43e-05	2.54e-07	2.68e-07	1.70711	3.57137	0.800788
KIRC	LTB4R	PILRB	0.627907	1.43e-59	1.03e-07	0.00395223	3.82e-07	1.87398	1.25404	-0.089608
LIHC	ANKRD27	SLC36A1	0.627035	1.32e-41	0.00510148	0.000430915	0.000546499	1.4819	1.98775	0.618818
KIRC	C9orf172	MICALL2	0.626967	2.39e-59	0.000333225	4.76e-06	1.08e-07	1.5722	1.9591	0.708264
KIRC	DEF6	PLB1	0.626815	2.6e-59	8.63e-05	0.000183977	0.00037346	1.4779	2.53691	0.557422
KIRC	LSMEM1	TNFRSF25	0.626749	2.69e-59	0.00562525	0.0160449	0.00022495	2.02323	1.49615	0.182808
KIRC	CD72	LILRA6	0.626281	3.48e-59	0.0080488	0.00790492	0.0550604	1.52757	1.71102	0.0221309
HNSC	AMIGO2	DCBLD1	0.625579	9.01e-56	0.171139	0.00351174	0.016854	1.16282	1.22799	0.121367
KIRC	ADAM8	CD72	0.625146	6.46e-59	9.87e-08	0.0080488	0.00071595	1.79257	1.52757	0.0869151
KIRC	CYTH4	IGFLR1	0.625051	6.8e-59	0.00323262	9.36e-10	5.16e-06	1.43822	2.12329	0.78732
KIRC	LAT	MC1R	0.624968	7.12e-59	0.000314056	2.26e-06	1.28e-05	2.63518	2.41108	0.687032
KIRC	MC1R	SLC16A8	0.624867	7.52e-59	2.26e-06	8.01e-05	5.86e-06	2.41108	2.07351	0.0888671
KIRC	CLEC2D	IGFLR1	0.624842	7.62e-59	7.43e-05	9.36e-10	7.78e-07	1.70711	2.12329	0.6004
KIRC	LILRA6	STAC3	0.624765	7.95e-59	0.00790492	4.32e-05	6.55e-05	1.71102	2.3538	0.983248
KIRC	C9orf172	LAT	0.6246	8.69e-59	0.000333225	0.000314056	1.8e-05	1.5722	2.63518	0.829341
KIRC	CD72	RELT	0.624473	9.32e-59	0.0080488	0.00456886	0.0012337	1.52757	3.13786	1.06347
KIRC	GABRE	PRRT2	0.624472	9.32e-59	0.0185996	0.000574157	0.00302833	1.25924	1.52064	0.34518
KIRC	ADAM8	OSCAR	0.624471	9.33e-59	9.87e-08	0.000262252	2.51e-05	1.79257	1.79124	0.189593
KIRC	GSDMB	TREML1	0.623307	1.75e-58	9.24e-05	0.00237367	4.65e-06	1.97557	1.84124	-0.261445
LIHC	PLXNA1	RNF144A	0.623208	5.6e-41	0.00100353	0.158337	0.0094263	1.54173	1.4374	0.0818846
KIRC	KCNIP2	PRRT2	0.622954	2.12e-58	0.000116906	0.000574157	0.000168902	2.01163	1.52064	0.243873
KIRC	ADAM8	PARVG	0.622798	2.31e-58	9.87e-08	0.010894	9.15e-05	1.79257	1.56857	6.65e-05
LUAD	DSG3	RAET1L	0.622343	2.47e-56	0.000384344	3.75e-06	5.92e-08	1.21786	1.45597	0.238561
KIRC	PRRT2	RASL10A	0.622337	2.96e-58	0.000574157	0.0173408	0.000791853	1.52064	1.67818	-0.0945074
KIRC	PDE6C	STX1B	0.621848	3.85e-58	0.00027963	0.0218729	0.00720244	4.32679	1.73378	0.194521
KIRC	ADAM8	SLAMF8	0.621786	3.98e-58	9.87e-08	0.400335	0.00369396	1.79257	1.2458	-0.105112
KIRC	ARHGEF39	PDE6C	0.621704	4.16e-58	0.00483576	0.00027963	0.000307916	1.86381	4.32679	1.16621
KIRC	ADAM8	TRPM2	0.62148	4.69e-58	9.87e-08	0.00289878	0.00116288	1.79257	1.62313	0.0722344
KIRC	DOK3	LILRA6	0.621391	4.92e-58	4.48e-05	0.00790492	0.0036547	1.87877	1.71102	-0.139818
KIRC	IGFLR1	TRPM2	0.62115	5.6e-58	9.36e-10	0.00289878	1.71e-05	2.12329	1.62313	0.0859003
KIRC	GPR171	RTP5	0.620757	6.92e-58	0.117374	0.00216268	0.0203282	1.38142	5.81584	1.6402
KIRC	KCNIP2	PDE6C	0.620746	6.96e-58	0.000116906	0.00027963	2.96e-06	2.01163	4.32679	0.835752
KIRC	PDE6C	SLC16A8	0.620086	9.91e-58	0.00027963	8.01e-05	0.000135823	4.32679	2.07351	0.41476
KIRC	LAT	RASL10A	0.620042	1.01e-57	0.000314056	0.0173408	1.45e-05	2.63518	1.67818	-0.243581
KIRC	ASIC3	C9orf172	0.62003	1.02e-57	3.44e-11	0.000333225	6.42e-09	2.8396	1.5722	-0.0779838
KIRC	ASIC3	MC1R	0.619226	1.57e-57	3.44e-11	2.26e-06	7.47e-07	2.8396	2.41108	0.408487
KIRC	DOK3	TREML1	0.619139	1.64e-57	4.48e-05	0.00237367	0.00173085	1.87877	1.84124	-0.0191288
KIRC	AGER	CNIH2	0.619016	1.75e-57	1.74e-05	2.54e-07	6.32e-06	1.55008	3.57137	0.804239
LIHC	SLC26A2	SLC36A1	0.618454	3.27e-40	0.049106	0.000430915	0.00127263	1.62576	1.98775	0.607282
KIRC	CNIH2	MICALL2	0.618345	2.5e-57	2.54e-07	4.76e-06	1.72e-06	3.57137	1.9591	0.562166
LIHC	ABCC5	TMEM65	0.61808	3.76e-40	0.000178594	0.106334	0.000258133	2.34269	1.53436	0.16403
LUAD	GJB3	GJB4	0.618041	2.28e-55	1.29e-05	0.00671265	4.1e-05	1.29277	1.34788	-0.111409
KIRC	GPC2	TNFRSF25	0.617107	4.83e-57	1.53e-05	0.0160449	0.00055551	2.31657	1.49615	0.332902
KIRC	STAC3	TREML1	0.616626	6.22e-57	4.32e-05	0.00237367	1.27e-05	2.3538	1.84124	-0.171817
KIRC	LTB4R2	PAQR6	0.616542	6.5e-57	4.77e-06	0.00247848	3.16e-05	1.98073	1.58804	0.374496
KIRC	CLEC2D	PRRT2	0.616366	7.14e-57	7.43e-05	0.000574157	9.94e-05	1.70711	1.52064	0.173356
KIRP	CHRNA5	KIAA0319	0.616093	2.79e-31	8.03e-06	0.0165283	8.65e-06	7.2508	2.58315	0.206689
KIRC	ARHGEF39	PRRT2	0.616084	8.28e-57	0.00483576	0.000574157	9.8e-05	1.86381	1.52064	0.327409
KIRC	GSDMB	TBC1D3L	0.615922	9.02e-57	9.24e-05	0.000339116	2.67e-07	1.97557	2.68181	0.233029
KIRC	CACNB1	TNFRSF25	0.615776	9.74e-57	2.53e-05	0.0160449	3.69e-05	2.36129	1.49615	0.192005
KIRC	CLEC2D	STAC3	0.615761	9.82e-57	7.43e-05	4.32e-05	7.8e-07	1.70711	2.3538	0.695074
KIRC	EMR1	SLAMF8	0.615593	1.07e-56	0.0239778	0.400335	0.0527968	1.36622	1.2458	0.159715
KIRC	MC1R	MICALL2	0.614735	1.68e-56	2.26e-06	4.76e-06	1.94e-07	2.41108	1.9591	0.516584
KIRC	GABRE	GSDMB	0.614341	2.07e-56	0.0185996	9.24e-05	7.18e-05	1.25924	1.97557	0.727009
KIRC	MICALL2	SLC16A8	0.613859	2.66e-56	4.76e-06	8.01e-05	1.9e-07	1.9591	2.07351	-0.00428709
KIRC	LSMEM1	LTB4R	0.613661	2.95e-56	0.00562525	1.03e-07	7.13e-06	2.02323	1.87398	0.507744
KIRC	KCNN4	PARVG	0.613114	3.93e-56	6.9e-08	0.010894	1.46e-05	2.26376	1.56857	-0.0117721
KIRC	MC1R	PILRB	0.612977	4.22e-56	2.26e-06	0.00395223	0.000183969	2.41108	1.25404	-0.0665718
KIRC	FCGR1B	RLTPR	0.612962	4.25e-56	0.000452502	0.000257224	0.00010486	2.91367	2.00841	0.26332
KIRC	LILRA6	TRPM2	0.612875	4.45e-56	0.00790492	0.00289878	0.010965	1.71102	1.62313	0.458068
KIRC	TRBV28	TRPM2	0.612709	4.85e-56	0.325123	0.00289878	0.00442215	1.18791	1.62313	0.472568
KIRC	AGER	TBC1D3L	0.612586	5.17e-56	1.74e-05	0.000339116	1.42e-05	1.55008	2.68181	0.451617
KIRC	AGER	STX1B	0.612557	5.25e-56	1.74e-05	0.0218729	0.000792917	1.55008	1.73378	0.0580107
KIRC	MILR1	PSTPIP1	0.611907	7.36e-56	0.109602	0.0466482	0.00504017	1.4537	1.43698	0.259955
KIRC	C9orf172	SLC16A8	0.611714	8.14e-56	0.000333225	8.01e-05	1.18e-05	1.5722	2.07351	0.520905
LIHC	ENTPD2	SAPCD2	0.611687	3.84e-39	0.131731	5.18e-05	0.000995629	1.38175	1.72332	0.501734
KIRC	MICALL2	PILRB	0.61098	1.19e-55	4.76e-06	0.00395223	8e-06	1.9591	1.25404	-0.130271
KIRC	CYTH4	LILRA6	0.610927	1.22e-55	0.00323262	0.00790492	0.0491521	1.43822	1.71102	0.225312
LIHC	ABCC5	TMEM206	0.610442	6e-39	0.000178594	0.000212248	0.000187845	2.34269	2.08256	0.440342
KIRC	LAT	PSTPIP1	0.610329	1.67e-55	0.000314056	0.0466482	8.39e-06	2.63518	1.43698	0.162728
LIHC	ANKRD13B	SAPCD2	0.609981	7.07e-39	0.0124705	5.18e-05	7.22e-05	1.87988	1.72332	0.416213
KIRC	GPC2	MICALL2	0.609899	2.08e-55	1.53e-05	4.76e-06	5.24e-07	2.31657	1.9591	0.685415
KIRC	GPC2	PDE6C	0.609795	2.19e-55	1.53e-05	0.00027963	2.14e-05	2.31657	4.32679	1.17892
KIRC	CACNB1	PRRT2	0.60965	2.36e-55	2.53e-05	0.000574157	3.25e-05	2.36129	1.52064	0.14231
KIRC	MICALL2	RELT	0.609482	2.58e-55	4.76e-06	0.00456886	1.94e-06	1.9591	3.13786	0.67611
KIRC	PLB1	STAC3	0.609468	2.6e-55	0.000183977	4.32e-05	7.32e-07	2.53691	2.3538	0.832487
KIRC	KLRC4	PSTPIP1	0.609204	2.97e-55	0.00444314	0.0466482	0.0125979	2.14559	1.43698	0.316828
KIRC	AGER	TREML1	0.60902	3.27e-55	1.74e-05	0.00237367	0.00030456	1.55008	1.84124	0.0117668
KIRC	KCNN4	SPHK1	0.608765	3.73e-55	6.9e-08	2.2e-05	2.17e-08	2.26376	1.65769	0.220838
KIRC	KCNN4	STAC3	0.60781	6.08e-55	6.9e-08	4.32e-05	4.79e-09	2.26376	2.3538	0.474246
KIRC	EMR1	TRPM2	0.607401	7.49e-55	0.0239778	0.00289878	0.0124278	1.36622	1.62313	0.441128
KIRC	ASIC3	TNFRSF25	0.607158	8.48e-55	3.44e-11	0.0160449	2.13e-07	2.8396	1.49615	0.0851391
LIHC	ABCC5	RACGAP1	0.606994	2.04e-38	0.000178594	0.00559298	0.00140352	2.34269	1.54079	0.268445
KIRC	DEF6	TREML1	0.606901	9.67e-55	8.63e-05	0.00237367	0.00165064	1.4779	1.84124	0.221179
LIHC	GPSM2	SOCS7	0.606121	2.78e-38	9.9e-05	0.00302674	0.00102555	2.17251	1.70794	0.145663
KIRC	FMNL1	RTP5	0.606059	1.48e-54	0.000983264	0.00216268	0.00623268	1.60664	5.81584	1.00693
KIRC	FMNL1	LILRA6	0.606021	1.51e-54	0.000983264	0.00790492	0.00121221	1.60664	1.71102	0.0358859
KIRC	LTB4R	STX1B	0.605937	1.58e-54	1.03e-07	0.0218729	4.47e-07	1.87398	1.73378	-0.0296414
KIRC	DOK3	TNFSF14	0.605108	2.41e-54	4.48e-05	6.81e-09	4.9e-07	1.87877	1.58204	0.319194
KIRC	PSTPIP1	RELT	0.604874	2.71e-54	0.0466482	0.00456886	0.00181521	1.43698	3.13786	1.18402
LIHC	DAGLA	PLXNA1	0.604258	5.35e-38	0.0824331	0.00100353	0.000281425	1.48983	1.54173	0.355507
KIRC	CNTNAP1	PLXDC1	0.604103	4e-54	2.58e-08	0.0839189	3.29e-06	2.25994	1.28239	-0.172158
KIRC	CD72	OSCAR	0.603608	5.13e-54	0.0080488	0.000262252	8.01e-05	1.52757	1.79124	0.438077
LIHC	GPSM2	SAPCD2	0.603386	7.25e-38	9.9e-05	5.18e-05	6.23e-05	2.17251	1.72332	0.362223
LIHC	EFNA5	LRP8	0.603106	8e-38	0.0024541	0.0102959	0.00314863	1.36619	2.0388	0.480652
KIRC	EMR1	MILR1	0.602938	7.19e-54	0.0239778	0.109602	0.0741534	1.36622	1.4537	0.287844
KIRC	C9orf172	MC1R	0.602881	7.4e-54	0.000333225	2.26e-06	3.19e-05	1.5722	2.41108	0.876539
KIRC	CLEC2D	TRBV28	0.602866	7.46e-54	7.43e-05	0.325123	0.00103176	1.70711	1.18791	-0.0378955
KIRC	CLEC12B	PDE6C	0.602582	8.6e-54	0.0106097	0.00027963	0.00165461	3.96779	4.32679	1.4706
LIHC	ANKRD27	EFCAB7	0.602019	1.17e-37	0.00510148	0.0119603	0.0230832	1.4819	2.58449	0.677596
KIRC	CLEC2D	LTB4R2	0.60187	1.23e-53	7.43e-05	4.77e-06	9.65e-06	1.70711	1.98073	0.262713
KIRP	CHRNA5	DLL3	0.601852	1.43e-29	8.03e-06	9.54e-05	1.76e-07	7.2508	4.13349	0.669498
LIHC	ABCC5	MELK	0.601693	1.31e-37	0.000178594	0.000496713	0.000109604	2.34269	1.52231	0.283146
KIRC	ARHGEF39	MICALL2	0.601314	1.62e-53	0.00483576	4.76e-06	7.24e-07	1.86381	1.9591	0.733518
KIRC	ASIC3	CCDC78	0.601288	1.64e-53	3.44e-11	5.1e-05	4.45e-11	2.8396	1.6392	0.143355
KIRC	ADAM8	CYTH4	0.600928	1.97e-53	9.87e-08	0.00323262	8.61e-05	1.79257	1.43822	-0.0318962
LIHC	ANKRD27	KCTD7	0.600882	1.73e-37	0.00510148	0.00287625	0.000735125	1.4819	2.35029	0.709902
KIRC	MILR1	RELT	0.600866	2.03e-53	0.109602	0.00456886	0.00183504	1.4537	3.13786	1.21542
LIHC	KCTD7	TMEM65	0.600712	1.84e-37	0.00287625	0.106334	0.00405666	2.35029	1.53436	0.259413
KIRC	CLEC12B	CLEC2D	0.600636	2.28e-53	0.0106097	7.43e-05	3.68e-05	3.96779	1.70711	0.580219
LIHC	ABCC5	OSBPL3	0.600343	2.09e-37	0.000178594	0.0210489	4.8e-05	2.34269	1.51959	0.0108785
KIRC	IGFLR1	LAT2	0.600267	2.74e-53	9.36e-10	0.0608483	2.71e-06	2.12329	1.38271	-0.193843
LIHC	ABCC5	ANKRD27	0.600196	2.19e-37	0.000178594	0.00510148	9.66e-06	2.34269	1.4819	0.0906091
LIHC	OSBPL3	PLXNA3	0.59995	2.39e-37	0.0210489	0.550484	0.0219154	1.51959	1.45708	0.242169
KIRC	DOK3	KCNN4	0.599852	3.37e-53	4.48e-05	6.9e-08	2.11e-07	1.87877	2.26376	0.681698
KIRC	CLEC2D	TREML1	0.599768	3.51e-53	7.43e-05	0.00237367	6.74e-05	1.70711	1.84124	0.0586936
KIRC	LAT	ZGRF1	0.599433	4.14e-53	0.000314056	0.000473879	4.42e-06	2.63518	2.26193	0.0153122
KIRC	KCNIP2	LTB4R2	0.599036	5.05e-53	0.000116906	4.77e-06	3.12e-07	2.01163	1.98073	0.383654
LIHC	ATP8A2	EPHA6	0.598893	3.44e-37	0.153665	0.00709966	0.00126278	1.76711	2.14625	0.497472
KIRC	GABRE	LTB4R2	0.598865	5.49e-53	0.0185996	4.77e-06	0.000194439	1.25924	1.98073	0.567351
KIRC	CLEC2D	PILRB	0.598587	6.3e-53	7.43e-05	0.00395223	9.31e-05	1.70711	1.25404	-0.0168798
KIRC	FMNL1	TREML1	0.598132	7.9e-53	0.000983264	0.00237367	0.000218638	1.60664	1.84124	0.176811
KIRC	DRD4	SCNN1D	0.597667	9.94e-53	0.0101122	0.0135619	0.00059587	1.82162	1.62983	0.409757
KIRC	CYTH4	TREML1	0.597651	1e-52	0.00323262	0.00237367	0.00436358	1.43822	1.84124	0.356522
KIRC	ARHGEF39	CLEC2D	0.597133	1.29e-52	0.00483576	7.43e-05	9.92e-05	1.86381	1.70711	0.512783
KIRC	IGLC7	IGLJ1	0.596888	1.46e-52	0.0684621	0.00541551	0.00031846	1.13526	1.72007	0.442572
KIRC	SCNN1D	STX1B	0.596849	1.49e-52	0.0135619	0.0218729	0.00099133	1.62983	1.73378	0.190219
LUAD	LYPD3	RHOV	0.596687	8.6e-51	4.76e-05	0.000626679	6.29e-06	1.23744	1.25086	0.161431
LIHC	FAM171A2	RNF144A	0.596652	7.4e-37	0.0302103	0.158337	0.0305122	1.69457	1.4374	0.171476
KIRC	DRD4	PAQR6	0.596326	1.92e-52	0.0101122	0.00247848	0.0002067	1.82162	1.58804	0.423286
LIHC	SAPCD2	TYRO3	0.596156	8.76e-37	5.18e-05	0.00616557	0.000483768	1.72332	1.29301	0.0566556
KIRC	IGFLR1	RTP5	0.595592	2.76e-52	9.36e-10	0.00216268	1.36e-06	2.12329	5.81584	0.361143
KIRC	CACNB1	LAT	0.595562	2.8e-52	2.53e-05	0.000314056	2.48e-06	2.36129	2.63518	0.447597
LIHC	EFCAB7	RACGAP1	0.594995	1.3e-36	0.0119603	0.00559298	0.00196105	2.58449	1.54079	0.364615
LIHC	OR8G3P	SLC30A8	0.594947	1.32e-36	0.0373611	0.000564496	0.147993	8.11646	2.29525	0.478137
KIRC	ARHGEF39	LTB4R2	0.594577	4.53e-52	0.00483576	4.77e-06	1.27e-05	1.86381	1.98073	0.543287
UCEC	CLDN6	CLDN9	0.594508	2.72e-53	1.87e-05	3.23e-06	0.000427276	1.13306	1.25228	0.157164
KIRC	CNIH2	IGFLR1	0.594464	4.78e-52	2.54e-07	9.36e-10	3.95e-07	3.57137	2.12329	0.616627
LIHC	LRP8	PLXNA1	0.594363	1.61e-36	0.0102959	0.00100353	0.0046051	2.0388	1.54173	0.348141
KIRC	ASIC3	PILRB	0.594212	5.41e-52	3.44e-11	0.00395223	1.88e-08	2.8396	1.25404	-0.0975302
KIRC	LTB4R2	ZGRF1	0.593908	6.27e-52	4.77e-06	0.000473879	3.92e-05	1.98073	2.26193	0.31408
KIRC	MB21D1	MILR1	0.593845	6.47e-52	0.13951	0.109602	0.0188357	1.62261	1.4537	0.289439
LIHC	LRP12	TMEM65	0.593648	2.05e-36	0.00619843	0.106334	0.0692937	1.91045	1.53436	0.246833
KIRC	KLRC4	RTP5	0.593418	7.96e-52	0.00444314	0.00216268	0.00301669	2.14559	5.81584	1.75459
LIHC	GPSM2	SLC36A1	0.592592	2.92e-36	9.9e-05	0.000430915	0.00142427	2.17251	1.98775	0.409425
KIRC	CCDC78	MC1R	0.592533	1.22e-51	5.1e-05	2.26e-06	9.96e-06	1.6392	2.41108	0.712972
LIHC	SLC36A1	TMEM65	0.592472	3.04e-36	0.000430915	0.106334	0.00152407	1.98775	1.53436	0.22736
KIRC	CLEC2D	DOK3	0.592267	1.39e-51	7.43e-05	4.48e-05	2.97e-05	1.70711	1.87877	0.419972
KIRC	CLEC2D	SCNN1D	0.591874	1.68e-51	7.43e-05	0.0135619	3.38e-06	1.70711	1.62983	0.255808
KIRC	EMR1	FCGR1B	0.591799	1.75e-51	0.0239778	0.000452502	0.021774	1.36622	2.91367	1.11187
KIRC	C9orf172	PILRB	0.591336	2.18e-51	0.000333225	0.00395223	0.00363877	1.5722	1.25404	0.0967257
KIRC	CD72	EMR1	0.59061	3.1e-51	0.0080488	0.0239778	0.021382	1.52757	1.36622	0.0248274
KIRC	GABRE	LTB4R	0.590489	3.28e-51	0.0185996	1.03e-07	1.72e-07	1.25924	1.87398	0.642169
LIHC	FAM171A2	PLXNA1	0.590461	5.96e-36	0.0302103	0.00100353	0.000626183	1.69457	1.54173	0.342247
LIHC	PVRL1	SOCS7	0.589417	8.44e-36	0.00503749	0.00302674	0.00664461	1.55329	1.70794	0.266934
KIRC	AGER	DRD4	0.588604	8.11e-51	1.74e-05	0.0101122	0.000382376	1.55008	1.82162	0.106174
LUAD	GJB4	RAET1L	0.588596	3.81e-49	0.00671265	3.75e-06	0.00299347	1.34788	1.45597	0.226305
KIRC	GPR171	IGFLR1	0.588544	8.35e-51	0.117374	9.36e-10	1.13e-06	1.38142	2.12329	0.944411
KIRC	TNFSF14	TREML1	0.5882	9.84e-51	6.81e-09	0.00237367	9.91e-06	1.58204	1.84124	-0.0841943
KIRP	DLL3	KIAA0319	0.587999	5.48e-28	9.54e-05	0.0165283	4.14e-06	4.13349	2.58315	-0.154533
LIHC	ABCC5	EFCAB7	0.587713	1.48e-35	0.000178594	0.0119603	0.000590661	2.34269	2.58449	0.336695
KIRC	MUC12	MUC3A	0.587685	1.26e-50	0.000287465	0.0203741	8.66e-05	3.83269	1.33134	0.0104742
LIHC	FAM171A2	TYRO3	0.587559	1.56e-35	0.0302103	0.00616557	0.0406977	1.69457	1.29301	0.15207
KIRC	FCRL2	IGLC7	0.587249	1.55e-50	0.176012	0.0684621	0.0130345	2.22339	1.13526	0.0948257
KIRC	ARHGEF39	STX1B	0.586432	2.28e-50	0.00483576	0.0218729	0.000158665	1.86381	1.73378	0.346732
KIRC	IGFLR1	SLAMF8	0.586368	2.35e-50	9.36e-10	0.400335	1.51e-05	2.12329	1.2458	-0.0546701
KIRC	KCNIP2	SCNN1D	0.586313	2.42e-50	0.000116906	0.0135619	2.02e-05	2.01163	1.62983	0.33166
LIHC	LRP8	SLC7A1	0.586181	2.46e-35	0.0102959	0.0540689	0.00318658	2.0388	1.44283	0.277412
KIRC	FCGR1B	RELT	0.586083	2.69e-50	0.000452502	0.00456886	0.000220204	2.91367	3.13786	0.931493
LIHC	SLC36A1	SOCS7	0.58608	2.54e-35	0.000430915	0.00302674	0.00386014	1.98775	1.70794	0.210504
LIHC	CDK5R1	SOCS7	0.585922	2.68e-35	0.00290949	0.00302674	0.0291961	1.84929	1.70794	0.37867
KIRC	KCNN4	OSCAR	0.585722	3.2e-50	6.9e-08	0.000262252	3.94e-07	2.26376	1.79124	0.215688
KIRC	GSDMB	IGFLR1	0.585578	3.42e-50	9.24e-05	9.36e-10	2.9e-10	1.97557	2.12329	0.431264
KIRC	LTB4R2	MC1R	0.585402	3.72e-50	4.77e-06	2.26e-06	3.81e-05	1.98073	2.41108	0.764148
KIRC	OSCAR	PLB1	0.585276	3.95e-50	0.000262252	0.000183977	0.000320639	1.79124	2.53691	0.400871
LIHC	EFCAB7	SOCS7	0.584989	3.63e-35	0.0119603	0.00302674	0.0101212	2.58449	1.70794	0.325814
KIRC	ARHGEF39	PILRB	0.584947	4.61e-50	0.00483576	0.00395223	9.45e-05	1.86381	1.25404	0.103989
LIHC	OSBPL3	STX1A	0.583997	5.02e-35	0.0210489	6.3e-05	0.000993336	1.51959	1.64194	0.344195
LIHC	OSBPL3	TMEM206	0.583811	5.34e-35	0.0210489	0.000212248	0.00195198	1.51959	2.08256	0.68935
LIHC	LRP12	SLC36A1	0.583746	5.45e-35	0.00619843	0.000430915	0.000122752	1.91045	1.98775	0.488098
KIRP	ADAM18	CALN1	0.58355	1.7e-27	0.0216227	0.356561	0.00866189	8.17328	3.08678	0.539149
KIRC	LAT	RTP5	0.58353	8.98e-50	0.000314056	0.00216268	2.93e-05	2.63518	5.81584	1.00721
LIHC	ABCC5	SOCS7	0.583477	5.95e-35	0.000178594	0.00302674	0.000351982	2.34269	1.70794	0.17009
LIHC	RACGAP1	SRGAP2	0.583131	6.66e-35	0.00559298	0.00464013	0.000603948	1.54079	1.83938	0.267009
KIRC	SCNN1D	TBC1D3L	0.582344	1.57e-49	0.0135619	0.000339116	0.000118221	1.62983	2.68181	0.58934
KIRC	OR11H7	SCNN1D	0.582269	1.62e-49	0.00336687	0.0135619	0.000609799	9.05445	1.62983	0.289316
KIRC	CNIH2	RLTPR	0.582176	1.69e-49	2.54e-07	0.000257224	7.91e-08	3.57137	2.00841	0.350628
LIHC	LRP12	LRP8	0.582138	9.19e-35	0.00619843	0.0102959	0.00113905	1.91045	2.0388	0.177954
KIRC	LAT2	TREML1	0.582089	1.76e-49	0.0608483	0.00237367	0.00189705	1.38271	1.84124	0.471934
LIHC	KCTD7	RNF144A	0.582083	9.36e-35	0.00287625	0.158337	0.00181088	2.35029	1.4374	0.122427
LIHC	ABCC5	GPSM2	0.582008	9.59e-35	0.000178594	9.9e-05	0.00287349	2.34269	2.17251	0.514893
LIHC	RACGAP1	SOCS7	0.581989	9.64e-35	0.00559298	0.00302674	0.00169721	1.54079	1.70794	0.21817
KIRC	IGFLR1	LAT	0.581782	2.04e-49	9.36e-10	0.000314056	2.65e-08	2.12329	2.63518	0.216944
LIHC	GPSM2	KCTD7	0.580824	1.41e-34	9.9e-05	0.00287625	0.00229062	2.17251	2.35029	0.457752
KIRC	GSDMB	PSTPIP1	0.580764	3.27e-49	9.24e-05	0.0466482	3e-06	1.97557	1.43698	0.0189861
KIRC	GPR84	IGFLR1	0.580585	3.56e-49	2.94e-05	9.36e-10	1.37e-06	2.37472	2.12329	0.522398
LIHC	ANKRD27	TMEM206	0.580567	1.53e-34	0.00510148	0.000212248	0.000162982	1.4819	2.08256	0.658581
KIRC	GPR84	KCNN4	0.580422	3.84e-49	2.94e-05	6.9e-08	4.07e-07	2.37472	2.26376	0.609923
KIRC	OSCAR	RELT	0.58027	4.12e-49	0.000262252	0.00456886	5.15e-07	1.79124	3.13786	0.942492
KIRC	FCGR1C	RELT	0.579952	4.77e-49	0.00190031	0.00456886	2.88e-05	2.07146	3.13786	0.946909
LIHC	ANKRD27	TMEM65	0.579947	1.86e-34	0.00510148	0.106334	0.033939	1.4819	1.53436	0.347343
LIHC	RNF144A	TMEM65	0.579906	1.89e-34	0.158337	0.106334	0.0677046	1.4374	1.53436	0.359632
LIHC	KCTD7	TMEM206	0.57974	1.99e-34	0.00287625	0.000212248	6.93e-05	2.35029	2.08256	0.550407
KIRC	IGFLR1	OSCAR	0.579602	5.62e-49	9.36e-10	0.000262252	2.09e-06	2.12329	1.79124	0.259072
LIHC	RACGAP1	SLC36A1	0.579502	2.15e-34	0.00559298	0.000430915	0.010952	1.54079	1.98775	0.437063
KIRC	EMR1	GPR84	0.579425	6.1e-49	0.0239778	2.94e-05	0.000240966	1.36622	2.37472	0.911576
LIHC	SAPCD2	STX1A	0.579187	2.38e-34	5.18e-05	6.3e-05	2.66e-05	1.72332	1.64194	0.103032
LIHC	GPSM2	SRGAP2	0.579064	2.48e-34	9.9e-05	0.00464013	4.4e-05	2.17251	1.83938	0.22558
UCEC	CDK5R2	DLL3	0.578742	5.83e-50	8.27e-05	0.00422103	0.00063926	1.82178	1.43056	0.118168
KIRC	AGER	OR11H7	0.578687	8.57e-49	1.74e-05	0.00336687	0.000679682	1.55008	9.05445	1.21808
UCEC	MUC17	MUC3A	0.578552	6.38e-50	0.0774816	0.114555	0.135743	4.95433	1.73075	0.384935
LIHC	ABCC5	SLC26A2	0.57842	3.04e-34	0.000178594	0.049106	0.000565782	2.34269	1.62576	0.137343
KIRC	DRD4	PRRT2	0.57794	1.21e-48	0.0101122	0.000574157	0.000551596	1.82162	1.52064	0.298588
LIHC	ANKRD27	RACGAP1	0.577869	3.63e-34	0.00510148	0.00559298	0.00199771	1.4819	1.54079	0.386713
KIRC	LAT	SLC16A8	0.577688	1.36e-48	0.000314056	8.01e-05	3.86e-05	2.63518	2.07351	0.402223
LIHC	CDK5R1	RACGAP1	0.577565	4e-34	0.00290949	0.00559298	0.0034348	1.84929	1.54079	0.39
KIRC	ADAM8	IGFLR1	0.577259	1.66e-48	9.87e-08	9.36e-10	5.16e-08	1.79257	2.12329	0.466068
LIHC	PVRL1	TYRO3	0.577225	4.45e-34	0.00503749	0.00616557	0.0122751	1.55329	1.29301	0.124277
LIHC	EFCAB7	SRGAP2	0.577047	4.71e-34	0.0119603	0.00464013	0.0041134	2.58449	1.83938	0.434514
KIRC	ASIC3	SLC16A8	0.57698	1.88e-48	3.44e-11	8.01e-05	1.87e-07	2.8396	2.07351	0.0727138
KIRC	LSMEM1	MICALL2	0.576937	1.92e-48	0.00562525	4.76e-06	1.74e-07	2.02323	1.9591	0.555395
KIRC	PILRB	STX1B	0.576929	1.93e-48	0.00395223	0.0218729	0.00118559	1.25404	1.73378	0.429261
LIHC	KCTD7	SLC26A2	0.576799	5.1e-34	0.00287625	0.049106	0.000253414	2.35029	1.62576	0.224804
KIRC	LSMEM1	TBC1D3L	0.576609	2.23e-48	0.00562525	0.000339116	0.000184533	2.02323	2.68181	0.522288
LIHC	ABCC5	STX1A	0.576574	5.48e-34	0.000178594	6.3e-05	3.1e-06	2.34269	1.64194	0.0513804
KIRC	FMNL1	MB21D1	0.576429	2.42e-48	0.000983264	0.13951	0.0224844	1.60664	1.62261	0.0323713
LIHC	PLXNA3	TYRO3	0.576351	5.88e-34	0.550484	0.00616557	0.0280629	1.45708	1.29301	0.157159
LIHC	LRP8	TMEM67	0.576065	6.44e-34	0.0102959	0.014789	0.00139704	2.0388	3.14639	0.947916
LIHC	IGSF3	TMEM65	0.575977	6.62e-34	0.00247566	0.106334	3.68e-05	1.42928	1.53436	0.191758
KIRC	ADAM8	RLTPR	0.575834	3.18e-48	9.87e-08	0.000257224	1.83e-06	1.79257	2.00841	0.0869195
LIHC	CLCN2	MELK	0.575343	8.1e-34	0.000752757	0.000496713	0.000116315	1.91399	1.52231	0.288259
LIHC	CLCN2	GPSM2	0.575295	8.22e-34	0.000752757	9.9e-05	2.77e-06	1.91399	2.17251	0.534679
KIRC	C9orf172	LTB4R	0.575178	4.29e-48	0.000333225	1.03e-07	1.64e-07	1.5722	1.87398	0.6305
LIHC	RACGAP1	RNF144A	0.57505	8.88e-34	0.00559298	0.158337	0.0249785	1.54079	1.4374	0.0702915
LIHC	EFNA3	EFNA4	0.574928	9.23e-34	0.0107042	0.00190007	3.58e-06	1.49926	1.45716	0.227084
LIHC	ANKRD27	SOCS7	0.574604	1.02e-33	0.00510148	0.00302674	0.0026532	1.4819	1.70794	0.377708
LIHC	ABCC5	LRP12	0.574212	1.16e-33	0.000178594	0.00619843	0.000959725	2.34269	1.91045	0.341395
KIRC	CACNB1	GPC2	0.574008	7.32e-48	2.53e-05	1.53e-05	1.45e-06	2.36129	2.31657	0.128839
LIHC	ANKRD27	PLXNA1	0.573862	1.29e-33	0.00510148	0.00100353	0.000156864	1.4819	1.54173	0.363064
KIRC	PDE6C	TREML1	0.573703	8.41e-48	0.00027963	0.00237367	0.00013679	4.32679	1.84124	0.23296
KIRC	CNIH2	PSTPIP1	0.57326	1.03e-47	2.54e-07	0.0466482	4.07e-06	3.57137	1.43698	0.139394
LIHC	LRP8	STX1A	0.572897	1.75e-33	0.0102959	6.3e-05	9.84e-05	2.0388	1.64194	0.291982
KIRC	PSTPIP1	TREML1	0.572611	1.38e-47	0.0466482	0.00237367	0.0020181	1.43698	1.84124	0.345451
LIHC	IGSF3	SLC26A2	0.572554	1.95e-33	0.00247566	0.049106	0.00250671	1.42928	1.62576	0.10252
KIRC	CLEC2D	CYTH4	0.572502	1.45e-47	7.43e-05	0.00323262	0.000456802	1.70711	1.43822	0.0433342
KIRC	LTB4R	RASL10A	0.572469	1.47e-47	1.03e-07	0.0173408	3.62e-07	1.87398	1.67818	-0.19358
LIHC	KCNQ3	RAET1E	0.572449	2.01e-33	3.04e-05	0.026501	3.39e-06	3.5379	8.08719	1.43545
KIRC	PAQR6	RASL10A	0.572425	1.5e-47	0.00247848	0.0173408	0.000189425	1.58804	1.67818	-0.113865
KIRC	RELT	SLAMF8	0.572165	1.69e-47	0.00456886	0.400335	0.00308957	3.13786	1.2458	-0.0722386
LIHC	PLXNA3	SAPCD2	0.572073	2.27e-33	0.550484	5.18e-05	0.00288858	1.45708	1.72332	0.50448
KIRC	CLEC12B	PARVG	0.572072	1.76e-47	0.0106097	0.010894	0.0273294	3.96779	1.56857	0.414389
KIRC	DOK3	PIK3R6	0.571571	2.21e-47	4.48e-05	0.0320807	0.00038485	1.87877	1.5934	0.244589
KIRC	LAT	STAC3	0.571439	2.34e-47	0.000314056	4.32e-05	3.24e-06	2.63518	2.3538	0.750774
KIRP	CHRNA5	MELK	0.571404	3.46e-26	8.03e-06	0.000321593	3.59e-06	7.2508	4.18014	0.941257
KIRC	LILRA6	RELT	0.571306	2.49e-47	0.00790492	0.00456886	0.00319518	1.71102	3.13786	1.26686
KIRC	FCGR1C	TREML1	0.571032	2.81e-47	0.00190031	0.00237367	0.000122974	2.07146	1.84124	0.0541252
LIHC	LRP12	TMEM67	0.571016	3.15e-33	0.00619843	0.014789	0.0058007	1.91045	3.14639	0.753115
KIRC	CEACAM4	PLB1	0.570827	3.08e-47	0.000358376	0.000183977	0.000378429	1.86387	2.53691	0.545057
KIRC	TBC1D3L	TNFRSF25	0.570815	3.1e-47	0.000339116	0.0160449	0.000163412	2.68181	1.49615	0.247558
LIHC	GPSM2	RNF144A	0.570553	3.64e-33	9.9e-05	0.158337	0.00356227	2.17251	1.4374	0.0896996
KIRC	CLEC12B	ZGRF1	0.570463	3.63e-47	0.0106097	0.000473879	0.000705378	3.96779	2.26193	0.65093
LIHC	ABCC5	IGSF3	0.570394	3.83e-33	0.000178594	0.00247566	5.02e-05	2.34269	1.42928	0.221913
LIHC	SAPCD2	TMEM65	0.5703	3.94e-33	5.18e-05	0.106334	5.72e-05	1.72332	1.53436	0.159488
KIRC	LAT2	LILRA6	0.570181	4.12e-47	0.0608483	0.00790492	0.0536581	1.38271	1.71102	0.358898
KIRC	RLTPR	TRPM2	0.569907	4.66e-47	0.000257224	0.00289878	0.00180865	2.00841	1.62313	0.288709
KIRC	GPC2	SCNN1D	0.569869	4.74e-47	1.53e-05	0.0135619	5.58e-05	2.31657	1.62983	0.410179
LIHC	FAM171A2	SAPCD2	0.569718	4.72e-33	0.0302103	5.18e-05	0.000129834	1.69457	1.72332	0.483503
KIRC	LAT	TBC1D3L	0.569573	5.41e-47	0.000314056	0.000339116	2.13e-06	2.63518	2.68181	0.599549
LIHC	PLXNA1	SAPCD2	0.569536	5e-33	0.00100353	5.18e-05	0.000449809	1.54173	1.72332	0.430791
KIRC	CEACAM4	PARVG	0.56939	5.88e-47	0.000358376	0.010894	0.0027249	1.86387	1.56857	0.262975
LIHC	PLXNA1	RACGAP1	0.569385	5.23e-33	0.00100353	0.00559298	0.0370406	1.54173	1.54079	0.321645
KIRC	PLB1	RELT	0.569355	5.97e-47	0.000183977	0.00456886	3.18e-05	2.53691	3.13786	1.06362
KIRC	GPC2	ZGRF1	0.569236	6.29e-47	1.53e-05	0.000473879	8.86e-05	2.31657	2.26193	0.458234
LIHC	PLXNA1	STX1A	0.569168	5.6e-33	0.00100353	6.3e-05	5.98e-05	1.54173	1.64194	0.245424
KIRC	CEACAM4	FCGR1B	0.569099	6.69e-47	0.000358376	0.000452502	0.00126551	1.86387	2.91367	0.821158
LIHC	MELK	SLC36A1	0.56902	5.86e-33	0.000496713	0.000430915	0.000872909	1.52231	1.98775	0.417753
KIRC	CNIH2	PRRT2	0.56847	8.86e-47	2.54e-07	0.000574157	7.81e-06	3.57137	1.52064	0.149375
KIRC	CLEC2D	FCGR1C	0.568428	9.03e-47	7.43e-05	0.00190031	0.000275489	1.70711	2.07146	0.466055
KIRC	CLEC12B	KLRC4	0.568357	9.32e-47	0.0106097	0.00444314	0.00388948	3.96779	2.14559	0.54603
KIRC	PRRT2	ZGRF1	0.568288	9.61e-47	0.000574157	0.000473879	0.001079	1.52064	2.26193	0.291641
KIRC	C9orf172	LTB4R2	0.568149	1.02e-46	0.000333225	4.77e-06	5.55e-06	1.5722	1.98073	0.52437
KIRC	CLEC2D	FCGR1B	0.567835	1.18e-46	7.43e-05	0.000452502	0.000351123	1.70711	2.91367	0.676519
KIRC	CLEC2D	LSMEM1	0.567674	1.26e-46	7.43e-05	0.00562525	7.61e-06	1.70711	2.02323	0.462331
KIRC	IGFLR1	KCNN4	0.567599	1.31e-46	9.36e-10	6.9e-08	2.68e-11	2.12329	2.26376	0.577969
KIRC	GABRE	SCNN1D	0.567342	1.46e-46	0.0185996	0.0135619	0.00249219	1.25924	1.62983	0.43778
LIHC	SAPCD2	SLC16A3	0.567163	1.04e-32	5.18e-05	0.000354667	1.76e-06	1.72332	1.39019	0.191582
KIRC	CEACAM4	TRPM2	0.566674	1.97e-46	0.000358376	0.00289878	0.00596221	1.86387	1.62313	0.312019
KIRC	CLEC12B	LAT	0.566593	2.04e-46	0.0106097	0.000314056	8.86e-05	3.96779	2.63518	0.969886
LIHC	DAGLA	KCTD7	0.566592	1.24e-32	0.0824331	0.00287625	0.00542973	1.48983	2.35029	0.6834
KIRC	AGER	ZGRF1	0.566584	2.05e-46	1.74e-05	0.000473879	0.000280457	1.55008	2.26193	0.0242336
LIHC	PLXNA3	STX1A	0.566456	1.29e-32	0.550484	6.3e-05	0.00149838	1.45708	1.64194	0.342162
KIRC	PDE6C	RASL10A	0.566231	2.4e-46	0.00027963	0.0173408	0.00182577	4.32679	1.67818	0.00103158
KIRC	STX1B	TNFRSF25	0.566191	2.44e-46	0.0218729	0.0160449	0.00234969	1.73378	1.49615	0.33954
KIRC	DRD4	GSDMB	0.565887	2.79e-46	0.0101122	9.24e-05	1.04e-06	1.82162	1.97557	0.740134
LIHC	ABCC5	TYRO3	0.565856	1.55e-32	0.000178594	0.00616557	0.000509811	2.34269	1.29301	0.00418626
KIRC	RELT	RLTPR	0.565594	3.18e-46	0.00456886	0.000257224	0.00032769	3.13786	2.00841	0.072907
KIRC	KCNIP2	SLC16A8	0.565555	3.23e-46	0.000116906	8.01e-05	2.51e-05	2.01163	2.07351	0.38892
KIRC	ADAM11	CACNB1	0.564948	4.22e-46	2.33e-07	2.53e-05	2.44e-07	2.09734	2.36129	0.818764
KIRC	ADAM12	GRIN2D	0.564878	4.36e-46	0.000154299	1.33e-10	6.82e-07	1.45561	1.82332	0.30697
KIRC	MICALL2	RLTPR	0.564745	4.62e-46	4.76e-06	0.000257224	2.55e-05	1.9591	2.00841	0.156062
KIRC	RLTPR	SLAMF8	0.564709	4.69e-46	0.000257224	0.400335	0.091974	2.00841	1.2458	0.058832
KIRC	MICALL2	PSTPIP1	0.564508	5.13e-46	4.76e-06	0.0466482	3.92e-05	1.9591	1.43698	0.0189116
KIRC	KCNIP2	PILRB	0.564169	5.95e-46	0.000116906	0.00395223	7.42e-06	2.01163	1.25404	0.0661842
LIHC	PIK3R6	PLXNA1	0.564035	2.71e-32	0.0189703	0.00100353	0.000699717	2.09992	1.54173	0.363415
KIRC	CNIH2	GPC2	0.564025	6.34e-46	2.54e-07	1.53e-05	1.96e-06	3.57137	2.31657	0.121595
KIRC	GSDMB	SMIM23	0.56392	6.64e-46	9.24e-05	1.23e-05	2.76e-06	1.97557	3.67422	0.230277
KIRC	PILRB	SLC16A8	0.563815	6.95e-46	0.00395223	8.01e-05	0.00163604	1.25404	2.07351	0.618765
LIHC	EFNA4	TMEM81	0.563069	3.63e-32	0.00190007	0.0068455	1.65e-05	1.45716	1.80256	0.344552
LIHC	PLXNA1	TMEM206	0.563059	3.65e-32	0.00100353	0.000212248	0.00186792	1.54173	2.08256	0.550558
KIRC	MILR1	TRBV28	0.563042	9.76e-46	0.109602	0.325123	0.0154381	1.4537	1.18791	0.0821408
LIHC	ANKRD27	GPSM2	0.56295	3.77e-32	0.00510148	9.9e-05	0.00357846	1.4819	2.17251	0.711028
KIRC	FCGR1B	TREML1	0.562772	1.1e-45	0.000452502	0.00237367	4.36e-05	2.91367	1.84124	0.0712819
LIHC	ANKRD13B	TMEM206	0.562771	3.98e-32	0.0124705	0.000212248	0.000483847	1.87988	2.08256	0.510242
LIHC	ANKRD13B	STX1A	0.562297	4.59e-32	0.0124705	6.3e-05	0.0107141	1.87988	1.64194	0.181375
KIRC	GPR171	KLRC4	0.562213	1.4e-45	0.117374	0.00444314	0.0469772	1.38142	2.14559	0.475879
KIRC	TNFRSF25	TREML1	0.56217	1.43e-45	0.0160449	0.00237367	0.00179026	1.49615	1.84124	0.199804
LIHC	RNF144A	SAPCD2	0.562086	4.89e-32	0.158337	5.18e-05	0.00731593	1.4374	1.72332	0.514884
KIRC	OSCAR	PSTPIP1	0.561971	1.56e-45	0.000262252	0.0466482	0.0010612	1.79124	1.43698	0.124064
KIRC	CNIH2	STAC3	0.561816	1.67e-45	2.54e-07	4.32e-05	1.16e-08	3.57137	2.3538	0.686413
LIHC	EFNA5	STX1A	0.561765	5.39e-32	0.0024541	6.3e-05	0.000251644	1.36619	1.64194	0.310847
KIRC	FCGR1B	RTP5	0.561726	1.73e-45	0.000452502	0.00216268	0.000316445	2.91367	5.81584	0.719876
LIHC	RNF144A	SLC36A1	0.561713	5.48e-32	0.158337	0.000430915	0.0113603	1.4374	1.98775	0.650189
KIRC	ARHGEF39	ASIC3	0.560772	2.63e-45	0.00483576	3.44e-11	3.13e-08	1.86381	2.8396	1.08025
LIHC	SLC26A2	SOCS7	0.560753	7.32e-32	0.049106	0.00302674	0.00691308	1.62576	1.70794	0.353723
KIRC	CD72	KCNN4	0.560692	2.72e-45	0.0080488	6.9e-08	2.02e-05	1.52757	2.26376	0.746907
KIRC	CLEC2D	PAQR6	0.560543	2.9e-45	7.43e-05	0.00247848	9.72e-06	1.70711	1.58804	0.29353
KIRC	CACNB1	SCNN1D	0.560254	3.29e-45	2.53e-05	0.0135619	0.00030475	2.36129	1.62983	0.291872
LIHC	ANKRD13B	LRP8	0.560085	8.95e-32	0.0124705	0.0102959	0.00939849	1.87988	2.0388	0.249245
KIRC	FCRL2	RLTPR	0.559754	4.08e-45	0.176012	0.000257224	0.00181684	2.22339	2.00841	0.704974
LIHC	IGSF3	TNFRSF11A	0.558961	1.25e-31	0.00247566	0.0329552	5.93e-05	1.42928	1.86838	0.270713
LIHC	EFCAB7	IGSF3	0.558667	1.37e-31	0.0119603	0.00247566	0.000124763	2.58449	1.42928	0.320099
LIHC	CDK5R1	KCTD7	0.558591	1.4e-31	0.00290949	0.00287625	0.000138583	1.84929	2.35029	0.711286
KIRC	CD72	CEACAM4	0.558265	7.77e-45	0.0080488	0.000358376	0.00268692	1.52757	1.86387	0.415063
LIHC	TNFRSF11A	TREM2	0.558186	1.58e-31	0.0329552	0.0269398	0.0370765	1.86838	1.23582	0.11433
LIHC	CLCN2	SAPCD2	0.557969	1.69e-31	0.000752757	5.18e-05	2.07e-05	1.91399	1.72332	0.389337
LIHC	EFCAB7	KCTD7	0.557786	1.78e-31	0.0119603	0.00287625	0.00228559	2.58449	2.35029	0.651051
KIRC	CPNE7	KCNN4	0.557756	9.67e-45	6.41e-08	6.9e-08	1.08e-08	1.57366	2.26376	0.586011
KICH	CSPG5	MELK	0.557414	1.72e-06	0.164058	0.00018445	0.00282579	2.22666	2.60763	2.21765
KIRC	TREML1	TRPM2	0.557313	1.17e-44	0.00237367	0.00289878	0.00343064	1.84124	1.62313	0.404262
KIRC	CACNB1	PDE6C	0.557182	1.24e-44	2.53e-05	0.00027963	1.99e-06	2.36129	4.32679	0.602422
LIHC	EFCAB7	PLXNA1	0.55706	2.21e-31	0.0119603	0.00100353	0.000597707	2.58449	1.54173	0.339024
KIRC	CACNB1	LTB4R	0.556845	1.43e-44	2.53e-05	1.03e-07	3.7e-08	2.36129	1.87398	0.488609
LIHC	RNF144A	SOCS7	0.556685	2.47e-31	0.158337	0.00302674	0.0670632	1.4374	1.70794	0.402817
KIRC	CEACAM4	LAT2	0.556408	1.72e-44	0.000358376	0.0608483	0.0136052	1.86387	1.38271	0.0935011
KIRC	EMR1	LAT2	0.556379	1.75e-44	0.0239778	0.0608483	0.0734114	1.36622	1.38271	0.204598
KIRC	LSMEM1	LTB4R2	0.556366	1.76e-44	0.00562525	4.77e-06	1.06e-05	2.02323	1.98073	0.304498
KIRC	KCNIP2	LAT	0.556136	1.94e-44	0.000116906	0.000314056	6.23e-07	2.01163	2.63518	0.726289
LIHC	GABRA3	OR8A1	0.556123	2.92e-31	9.22e-05	0.00835692	0.00492867	1.68398	30.6045	2.46464
KIRC	CLEC2B	SLAMF8	0.556019	2.04e-44	3.1e-05	0.400335	0.000252644	1.66886	1.2458	-0.00935645
LIHC	EFCAB7	RNF144A	0.555739	3.27e-31	0.0119603	0.158337	0.05863	2.58449	1.4374	0.183849
KIRC	ASIC3	LTB4R2	0.55533	2.73e-44	3.44e-11	4.77e-06	9.83e-08	2.8396	1.98073	0.12525
KIRC	CNIH2	SCNN1D	0.555197	2.89e-44	2.54e-07	0.0135619	2.65e-05	3.57137	1.62983	0.282986
LIHC	ABCC5	RNF144A	0.554757	4.37e-31	0.000178594	0.158337	0.000538325	2.34269	1.4374	0.0354356
KIRC	CNIH2	MC1R	0.554732	3.53e-44	2.54e-07	2.26e-06	8.67e-09	3.57137	2.41108	0.651385
LIHC	CDK5R1	PLXNA1	0.554008	5.45e-31	0.00290949	0.00100353	0.00254103	1.84929	1.54173	0.367792
KIRC	FCGR1B	LILRA6	0.55391	5e-44	0.000452502	0.00790492	0.00154026	2.91367	1.71102	0.0175907
KIRC	ADAM11	DLK2	0.553583	5.75e-44	2.33e-07	8.88e-06	1.4e-08	2.09734	1.54113	0.341991
KIRC	KCNIP2	LTB4R	0.553338	6.37e-44	0.000116906	1.03e-07	2.37e-08	2.01163	1.87398	0.544492
LIHC	ANKRD13B	TYRO3	0.553307	6.7e-31	0.0124705	0.00616557	0.00163242	1.87988	1.29301	0.0769396
LIHC	ABCC5	TMEM67	0.553185	6.94e-31	0.000178594	0.014789	1.81e-05	2.34269	3.14639	0.643013
LIHC	EFCAB7	MELK	0.553041	7.24e-31	0.0119603	0.000496713	0.00205428	2.58449	1.52231	0.360541
KIRC	DEF6	LILRA6	0.553026	7.28e-44	8.63e-05	0.00790492	0.0094266	1.4779	1.71102	0.140903
LIHC	CD109	LRP12	0.552718	7.96e-31	0.121783	0.00619843	0.0357873	1.33594	1.91045	0.536672
LIHC	EFCAB7	LRP8	0.552392	8.76e-31	0.0119603	0.0102959	0.0262151	2.58449	2.0388	0.493194
KIRC	ASIC3	CNIH2	0.552339	9.73e-44	3.44e-11	2.54e-07	1.25e-10	2.8396	3.57137	0.655515
LIHC	MAGEE1	SLC26A2	0.552217	9.22e-31	0.0898316	0.049106	0.0177858	1.90466	1.62576	0.345609
LIHC	PLXNA1	SLC26A2	0.552138	9.44e-31	0.00100353	0.049106	0.00666828	1.54173	1.62576	0.21526
KIRP	ADAM18	HTR3A	0.551893	3.37e-24	0.0216227	0.653716	0.332953	8.17328	2.49344	0.808493
KIRC	GABRE	KCNIP2	0.551735	1.25e-43	0.0185996	0.000116906	6.16e-05	1.25924	2.01163	0.606295
LIHC	FLVCR1	RACGAP1	0.551522	1.13e-30	0.00674711	0.00559298	0.000584132	1.7576	1.54079	0.277365
KIRC	CEACAM4	DEF6	0.55145	1.41e-43	0.000358376	8.63e-05	0.00119587	1.86387	1.4779	0.253242
KIRC	ADAM8	FCGR1B	0.551232	1.55e-43	9.87e-08	0.000452502	7.91e-05	1.79257	2.91367	0.506751
KIRP	CHRNA5	HTR3A	0.551009	4.12e-24	8.03e-06	0.653716	0.00124981	7.2508	2.49344	0.378831
LIHC	ABCC5	ANKRD13B	0.55057	1.49e-30	0.000178594	0.0124705	0.000389224	2.34269	1.87988	0.316063
KIRC	RLTPR	TNFSF14	0.550489	2.12e-43	0.000257224	6.81e-09	1.85e-05	2.00841	1.58204	0.388433
KIRC	DEF6	TNFSF14	0.550317	2.28e-43	8.63e-05	6.81e-09	3.81e-06	1.4779	1.58204	0.395331
LIHC	CLCN2	RACGAP1	0.550219	1.65e-30	0.000752757	0.00559298	0.000307967	1.91399	1.54079	0.287094
KIRC	SLC16A8	STX1B	0.550207	2.39e-43	8.01e-05	0.0218729	0.00883267	2.07351	1.73378	0.329609
KIRC	GSDMB	STAC3	0.550126	2.47e-43	9.24e-05	4.32e-05	2.21e-08	1.97557	2.3538	0.508078
LIHC	ABCC5	CLCN2	0.549908	1.81e-30	0.000178594	0.000752757	7.09e-05	2.34269	1.91399	0.384606
KIRC	MB21D1	PARVG	0.549807	2.82e-43	0.13951	0.010894	0.0500123	1.62261	1.56857	0.389933
LIHC	ANKRD13B	FAM171A2	0.549375	2.11e-30	0.0124705	0.0302103	0.000683714	1.87988	1.69457	0.296771
KIRC	MARCO	OSCAR	0.549356	3.41e-43	0.00880187	0.000262252	1.08e-05	1.25124	1.79124	0.516758
LIHC	ANKRD27	OSBPL3	0.549267	2.18e-30	0.00510148	0.0210489	0.00201592	1.4819	1.51959	0.265683
KIRC	CNIH2	RTP5	0.549114	3.77e-43	2.54e-07	0.00216268	1.39e-06	3.57137	5.81584	0.925802
KIRC	CLEC2D	KCNIP2	0.548931	4.07e-43	7.43e-05	0.000116906	1.19e-05	1.70711	2.01163	0.413109
LIHC	CLCN2	EFCAB7	0.548889	2.43e-30	0.000752757	0.0119603	1.89e-05	1.91399	2.58449	0.355828
KIRC	IGFLR1	TNFSF14	0.548743	4.4e-43	9.36e-10	6.81e-09	8.07e-09	2.12329	1.58204	0.271677
LIHC	IGSF3	SLC36A1	0.548578	2.66e-30	0.00247566	0.000430915	7.9e-05	1.42928	1.98775	0.452074
KIRC	CLEC2B	FCGR1B	0.548503	4.86e-43	3.1e-05	0.000452502	0.000113446	1.66886	2.91367	0.618642
KIRC	CDK5R2	KREMEN2	0.548444	4.98e-43	1.25e-08	8.56e-09	9.44e-09	1.48809	1.98068	0.677478
LIHC	KCTD7	RACGAP1	0.548054	3.09e-30	0.00287625	0.00559298	0.00011057	2.35029	1.54079	0.33377
LIHC	ABCC5	PIK3R6	0.547861	3.27e-30	0.000178594	0.0189703	0.000300605	2.34269	2.09992	0.243499
KIRC	ADAM11	SCNN1D	0.547735	6.7e-43	2.33e-07	0.0135619	0.00296159	2.09734	1.62983	0.41029
LIHC	SLC16A3	TYRO3	0.547671	3.45e-30	0.000354667	0.00616557	5.37e-06	1.39019	1.29301	0.0581132
LUAD	GJB3	GPR87	0.547583	1.79e-41	1.29e-05	0.0385622	0.000151904	1.29277	1.1225	-0.0188478
KIRC	LAT	PARVG	0.547525	7.31e-43	0.000314056	0.010894	0.000132288	2.63518	1.56857	0.239902
LIHC	CLCN2	IGSF3	0.547515	3.61e-30	0.000752757	0.00247566	0.000185515	1.91399	1.42928	0.24187
KIRC	CD72	MB21D1	0.547362	7.82e-43	0.0080488	0.13951	0.0120962	1.52757	1.62261	0.0707077
LIHC	PIK3R6	TREM2	0.547246	3.9e-30	0.0189703	0.0269398	0.00461469	2.09992	1.23582	0.152421
KIRC	DEF6	MB21D1	0.547088	8.76e-43	8.63e-05	0.13951	0.0102218	1.4779	1.62261	0.10429
KIRC	ASIC3	PDE6C	0.547081	8.78e-43	3.44e-11	0.00027963	2.62e-08	2.8396	4.32679	0.499729
KIRC	LAT2	RELT	0.547077	8.8e-43	0.0608483	0.00456886	0.000616474	1.38271	3.13786	1.24776
KIRC	DOK3	MICALL2	0.546964	9.22e-43	4.48e-05	4.76e-06	3e-06	1.87877	1.9591	0.534955
KIRC	GABRE	PDE6C	0.546333	1.2e-42	0.0185996	0.00027963	0.0155062	1.25924	4.32679	1.20229
KIRC	CLEC2B	DOK3	0.546307	1.21e-42	3.1e-05	4.48e-05	1.11e-05	1.66886	1.87877	0.381476
KIRC	RTP5	STAC3	0.546276	1.23e-42	0.00216268	4.32e-05	1.8e-06	5.81584	2.3538	0.770895
COAD	GABRD	S1PR5	0.546183	3.37e-36	0.000128651	0.0288535	7.77e-05	2.31967	3.53499	0.102186
LIHC	OR8A1	OR8G3P	0.545903	5.74e-30	0.00835692	0.0373611	0.0110333	30.6045	8.11646	0.802863
LIHC	ANKRD27	MELK	0.5457	6.08e-30	0.00510148	0.000496713	5.34e-05	1.4819	1.52231	0.381526
LIHC	GPSM2	SLC26A2	0.545696	6.09e-30	9.9e-05	0.049106	0.000520179	2.17251	1.62576	0.142042
LIHC	BFSP1	RACGAP1	0.545495	6.45e-30	0.00334989	0.00559298	0.00216129	2.88553	1.54079	0.304008
LIHC	ARHGEF39	CLCN2	0.545373	6.67e-30	0.0171807	0.000752757	0.000631198	1.81588	1.91399	0.524469
LIHC	PLXNA1	PTK7	0.545201	7.01e-30	0.00100353	0.126146	0.00337838	1.54173	1.3082	0.113888
LIHC	OSBPL3	SLC7A1	0.545013	7.4e-30	0.0210489	0.0540689	0.00271666	1.51959	1.44283	0.293162
KIRC	CNIH2	LSMEM1	0.54497	2.1e-42	2.54e-07	0.00562525	1.79e-06	3.57137	2.02323	0.466054
KICH	ADAM2	SIGLEC15	0.544952	3.23e-06	0.0156643	0.117791	0.0697707	2.236	2.41421	0.369821
KIRC	C9orf172	DRD4	0.544783	2.27e-42	0.000333225	0.0101122	0.00173649	1.5722	1.82162	0.405236
KIRC	CEACAM4	DOK3	0.544651	2.4e-42	0.000358376	4.48e-05	0.00044937	1.86387	1.87877	0.494404
KIRC	CYTH4	MB21D1	0.544208	2.88e-42	0.00323262	0.13951	0.0603441	1.43822	1.62261	0.226075
KIRC	FCGR1C	OSCAR	0.544158	2.94e-42	0.00190031	0.000262252	3.95e-06	2.07146	1.79124	0.392894
KIRC	GPR84	PSTPIP1	0.543766	3.45e-42	2.94e-05	0.0466482	6.26e-05	2.37472	1.43698	0.0270919
KIRC	TNFRSF25	ZGRF1	0.543732	3.5e-42	0.0160449	0.000473879	0.000415033	1.49615	2.26193	0.258849
LIHC	OSBPL3	TNFRSF11A	0.543598	1.11e-29	0.0210489	0.0329552	0.00426724	1.51959	1.86838	0.503423
KIRC	CLEC12B	GSDMB	0.543511	3.83e-42	0.0106097	9.24e-05	1.65e-05	3.96779	1.97557	0.756746
KIRC	GABRE	MICALL2	0.543484	3.87e-42	0.0185996	4.76e-06	2.98e-05	1.25924	1.9591	0.679473
LIHC	MELK	SRGAP2	0.543243	1.22e-29	0.000496713	0.00464013	0.000235401	1.52231	1.83938	0.253843
KIRC	CYTH4	KCNN4	0.543233	4.29e-42	0.00323262	6.9e-08	2.8e-06	1.43822	2.26376	0.820388
KIRC	IGFLR1	MILR1	0.543122	4.49e-42	9.36e-10	0.109602	9.88e-07	2.12329	1.4537	-0.045404
KIRC	CDK5R2	PTPRN	0.543116	4.5e-42	1.25e-08	0.00484558	7.79e-05	1.48809	1.2403	0.171834
KIRC	LSMEM1	ZGRF1	0.543073	4.58e-42	0.00562525	0.000473879	0.000422264	2.02323	2.26193	0.128135
KIRC	MILR1	TREML1	0.543019	4.68e-42	0.109602	0.00237367	0.0035303	1.4537	1.84124	0.376432
LIHC	CLCN2	ENTPD2	0.543004	1.31e-29	0.000752757	0.131731	0.0710199	1.91399	1.38175	0.124404
KIRC	ADAM8	PLXNB3	0.542813	5.1e-42	9.87e-08	1.46e-07	2.59e-08	1.79257	2.02745	0.420537
KIRC	KLRC4	RLTPR	0.542393	6.05e-42	0.00444314	0.000257224	0.00320429	2.14559	2.00841	0.6642
KIRC	CACNB1	TTYH1	0.542391	6.05e-42	2.53e-05	4.27e-12	6.26e-07	2.36129	1.6408	-0.115343
KIRC	FCGR1B	GPR171	0.542195	6.56e-42	0.000452502	0.117374	0.00255165	2.91367	1.38142	-0.0224043
KIRC	IGFLR1	RELT	0.541703	8.01e-42	9.36e-10	0.00456886	2.83e-08	2.12329	3.13786	0.764107
LIHC	STX1A	TMEM65	0.54156	1.97e-29	6.3e-05	0.106334	0.00396192	1.64194	1.53436	0.337087
KIRC	C9orf172	STX1B	0.541194	9.86e-42	0.000333225	0.0218729	0.000335398	1.5722	1.73378	0.345935
LIHC	TMEM65	TYRO3	0.54106	2.27e-29	0.106334	0.00616557	0.0361101	1.53436	1.29301	0.147351
KIRC	GPC2	PAQR6	0.541025	1.06e-41	1.53e-05	0.00247848	1.44e-05	2.31657	1.58804	0.411849
KIRC	CACNB1	CLEC2D	0.540669	1.22e-41	2.53e-05	7.43e-05	1.5e-05	2.36129	1.70711	0.350206
LIHC	GPSM2	PLXNA1	0.540393	2.74e-29	9.9e-05	0.00100353	0.00506193	2.17251	1.54173	0.261831
KIRC	CYTH4	EMR1	0.540358	1.38e-41	0.00323262	0.0239778	0.0347157	1.43822	1.36622	0.159035
KIRC	CLEC2D	MB21D1	0.540243	1.45e-41	7.43e-05	0.13951	0.000262152	1.70711	1.62261	-0.00462577
KIRC	FAP	PLXDC1	0.540137	1.51e-41	0.0139619	0.0839189	0.0316738	1.48125	1.28239	0.105752
KIRC	FCGR1C	RLTPR	0.539859	1.69e-41	0.00190031	0.000257224	4.72e-05	2.07146	2.00841	0.356463
KIRC	CEACAM4	FCGR1C	0.539793	1.74e-41	0.000358376	0.00190031	0.000537988	1.86387	2.07146	0.538327
KIRC	KCNN4	SLAMF8	0.539572	1.9e-41	6.9e-08	0.400335	4.79e-06	2.26376	1.2458	-0.0238984
LUAD	GJB3	LYPD3	0.539386	4.61e-40	1.29e-05	4.76e-05	3.88e-06	1.29277	1.23744	0.117131
KIRC	ASIC3	STX1B	0.539315	2.11e-41	3.44e-11	0.0218729	7.54e-07	2.8396	1.73378	0.0373396
KIRC	ARHGEF39	LSMEM1	0.539211	2.2e-41	0.00483576	0.00562525	4.66e-05	1.86381	2.02323	0.655078
KIRC	DEF6	MICALL2	0.539178	2.23e-41	8.63e-05	4.76e-06	4.59e-06	1.4779	1.9591	0.613962
KIRC	CACNB1	PAQR6	0.53914	2.27e-41	2.53e-05	0.00247848	4.22e-05	2.36129	1.58804	0.293251
KIRC	KCNN4	TRPM2	0.538939	2.46e-41	6.9e-08	0.00289878	2.49e-05	2.26376	1.62313	0.108269
KIRC	C9orf172	PDE6C	0.538839	2.56e-41	0.000333225	0.00027963	5.69e-05	1.5722	4.32679	1.14794
KIRC	PARVG	TNFSF14	0.538642	2.77e-41	0.010894	6.81e-09	6.11e-06	1.56857	1.58204	0.417762
KIRC	CLEC12B	PSTPIP1	0.538419	3.03e-41	0.0106097	0.0466482	0.0367145	3.96779	1.43698	0.318814
LIHC	EFCAB7	SLC26A2	0.538334	4.88e-29	0.0119603	0.049106	0.00918021	2.58449	1.62576	0.293982
KIRC	C9orf172	LSMEM1	0.538243	3.25e-41	0.000333225	0.00562525	0.00147066	1.5722	2.02323	0.632636
KIRC	DEF6	LAT	0.538163	3.36e-41	8.63e-05	0.000314056	0.000113968	1.4779	2.63518	0.698086
KIRC	LTB4R	TBC1D3L	0.538009	3.58e-41	1.03e-07	0.000339116	4.42e-08	1.87398	2.68181	0.361992
KIRC	GPR171	MB21D1	0.537994	3.6e-41	0.117374	0.13951	0.0515672	1.38142	1.62261	0.298445
LUAD	GJB3	PLEK2	0.537922	8.15e-40	1.29e-05	0.0109012	1.73e-05	1.29277	1.42274	0.203691
PRAD	PCDHA2	PCDHA9	0.537895	9.12e-39	0.0155479	0.000129446	0.00718715	20.9764	372.22	5.26642
LIHC	EFNA5	TYRO3	0.537805	5.65e-29	0.0024541	0.00616557	0.000192403	1.36619	1.29301	0.138166
KIRC	KCNIP2	MICALL2	0.537758	3.96e-41	0.000116906	4.76e-06	1.37e-09	2.01163	1.9591	0.59475
KIRC	GPR171	MILR1	0.537644	4.14e-41	0.117374	0.109602	0.0318447	1.38142	1.4537	0.281073
LIHC	KITLG	RACGAP1	0.537591	6e-29	0.0235012	0.00559298	0.000380576	1.4859	1.54079	0.361824
KIRC	CDHR4	GPC2	0.537301	4.75e-41	4.66e-09	1.53e-05	3.99e-07	1.94333	2.31657	0.756337
KIRC	FCGR1C	TRBV28	0.537215	4.92e-41	0.00190031	0.325123	0.00350544	2.07146	1.18791	0.0148946
KIRC	ARHGEF39	ZGRF1	0.53721	4.93e-41	0.00483576	0.000473879	8.61e-05	1.86381	2.26193	0.478488
LIHC	OSBPL3	RNF144A	0.537184	6.72e-29	0.0210489	0.158337	0.122114	1.51959	1.4374	0.231413
KIRC	MC1R	PDE6C	0.536955	5.46e-41	2.26e-06	0.00027963	7.1e-05	2.41108	4.32679	0.654525
KIRC	LILRA6	PSTPIP1	0.53685	5.7e-41	0.00790492	0.0466482	0.0448144	1.71102	1.43698	0.301346
STAD	ADAM12	MCEMP1	0.536783	1.64e-27	0.0182662	0.0273821	0.0076983	1.24371	1.37651	0.184407
LIHC	IGSF3	KCTD7	0.536719	7.65e-29	0.00247566	0.00287625	0.000330223	1.42928	2.35029	0.433599
KIRC	ASIC3	TBC1D3L	0.536434	6.73e-41	3.44e-11	0.000339116	3.32e-10	2.8396	2.68181	0.321197
KIRC	IGFLR1	MICALL2	0.536415	6.78e-41	9.36e-10	4.76e-06	5.36e-08	2.12329	1.9591	0.468728
KIRC	MC1R	TNFRSF25	0.536385	6.86e-41	2.26e-06	0.0160449	1.16e-05	2.41108	1.49615	0.180341
LIHC	DAGLA	PLXNA3	0.536353	8.47e-29	0.0824331	0.550484	0.114243	1.48983	1.45708	0.250169
KIRC	MC1R	STX1B	0.536329	7.02e-41	2.26e-06	0.0218729	0.00015064	2.41108	1.73378	0.104602
KIRC	PSTPIP1	SIGLEC16	0.536286	7.14e-41	0.0466482	0.00377798	0.00201948	1.43698	1.85327	0.23741
KIRC	CNIH2	PDE6C	0.536138	7.57e-41	2.54e-07	0.00027963	7.88e-05	3.57137	4.32679	0.61399
KIRC	PLXNB3	PTPRN	0.535982	8.06e-41	1.46e-07	0.00484558	2.99e-08	2.02745	1.2403	-0.095523
KIRC	CEACAM4	PSTPIP1	0.535934	8.22e-41	0.000358376	0.0466482	0.00254627	1.86387	1.43698	0.190588
KIRC	CD72	KLRC4	0.535885	8.38e-41	0.0080488	0.00444314	0.00274381	1.52757	2.14559	0.0580382
KIRC	CNTNAP1	MICALL2	0.53572	8.95e-41	2.58e-08	4.76e-06	3.56e-08	2.25994	1.9591	0.405744
KIRC	FMNL1	TNFSF14	0.535576	9.48e-41	0.000983264	6.81e-09	2.51e-06	1.60664	1.58204	0.384971
LIHC	GRIN2D	SLC16A3	0.535071	1.21e-28	0.000726517	0.000354667	3.7e-05	1.90975	1.39019	0.29075
KIRC	CLEC2B	MB21D1	0.535044	1.17e-40	3.1e-05	0.13951	0.000820174	1.66886	1.62261	0.0170157
KIRC	GSDMB	PARVG	0.534894	1.24e-40	9.24e-05	0.010894	8.23e-08	1.97557	1.56857	0.0734574
LIHC	ANKRD13B	PLXNA1	0.534725	1.33e-28	0.0124705	0.00100353	7.99e-05	1.87988	1.54173	0.283352
KIRC	ADAM11	PAQR6	0.534522	1.44e-40	2.33e-07	0.00247848	0.000839225	2.09734	1.58804	0.412518
UCEC	ATP1A3	DLL3	0.534433	1.66e-41	0.0418063	0.00422103	0.00220074	1.66156	1.43056	0.303318
LIHC	RACGAP1	TMEM206	0.534337	1.48e-28	0.00559298	0.000212248	0.00156373	1.54079	2.08256	0.499181
KIRC	KLRC4	PARVG	0.534214	1.63e-40	0.00444314	0.010894	0.0204961	2.14559	1.56857	0.394784
KIRC	KLRC4	ZGRF1	0.534074	1.72e-40	0.00444314	0.000473879	0.000159704	2.14559	2.26193	0.595006
KIRC	CNIH2	TNFRSF25	0.534063	1.73e-40	2.54e-07	0.0160449	3.22e-05	3.57137	1.49615	0.215429
LIHC	GPSM2	TNFRSF11A	0.53397	1.64e-28	9.9e-05	0.0329552	0.00370821	2.17251	1.86838	0.280383
LIHC	MELK	PLXNA1	0.533966	1.64e-28	0.000496713	0.00100353	0.00134424	1.52231	1.54173	0.286325
KIRC	CLEC2D	NTNG2	0.5339	1.85e-40	7.43e-05	0.000282493	5.15e-05	1.70711	1.99992	0.357325
LIHC	BFSP1	MELK	0.533723	1.75e-28	0.00334989	0.000496713	4.67e-05	2.88553	1.52231	0.309577
KIRC	CLEC2B	MILR1	0.53356	2.11e-40	3.1e-05	0.109602	0.000153181	1.66886	1.4537	0.0742812
LIHC	STX1A	TMEM206	0.533338	1.95e-28	6.3e-05	0.000212248	0.000487066	1.64194	2.08256	0.637472
KIRC	PILRB	TBC1D3L	0.532998	2.64e-40	0.00395223	0.000339116	0.00240387	1.25404	2.68181	0.928391
LIHC	EFCAB7	TMEM65	0.532838	2.23e-28	0.0119603	0.106334	0.0296189	2.58449	1.53436	0.321768
LIHC	ABCC5	CDK5R1	0.532679	2.33e-28	0.000178594	0.00290949	1.32e-05	2.34269	1.84929	0.159658
LIHC	EFNA5	PLXNA1	0.532658	2.35e-28	0.0024541	0.00100353	0.00120975	1.36619	1.54173	0.356074
KIRC	PILRB	RASL10A	0.532631	3.05e-40	0.00395223	0.0173408	0.00113157	1.25404	1.67818	0.311684
KIRC	CEACAM4	FMNL1	0.53255	3.15e-40	0.000358376	0.000983264	0.000179035	1.86387	1.60664	0.325275
LIHC	GPRIN1	PRR7	0.532466	2.47e-28	0.000416704	0.0296571	0.00981531	1.81521	1.41412	0.153351
LIHC	CDK5R1	EFCAB7	0.532409	2.51e-28	0.00290949	0.0119603	0.00961509	1.84929	2.58449	0.700689
KIRC	FMNL1	LAT	0.532045	3.85e-40	0.000983264	0.000314056	4.16e-06	1.60664	2.63518	0.670006
KIRC	MICALL2	ZGRF1	0.531889	4.09e-40	4.76e-06	0.000473879	1.58e-05	1.9591	2.26193	-0.239836
KIRC	ASGR1	TMPRSS6	0.531823	4.2e-40	3.5e-09	0.0144661	4.58e-07	1.5504	1.3999	-0.208248
KIRC	DRD4	TNFRSF25	0.531821	4.2e-40	0.0101122	0.0160449	0.000635774	1.82162	1.49615	0.314788
KIRC	CEACAM4	IGFLR1	0.53178	4.27e-40	0.000358376	9.36e-10	3.39e-07	1.86387	2.12329	0.650048
KIRC	GABRE	PAQR6	0.531689	4.43e-40	0.0185996	0.00247848	0.00107646	1.25924	1.58804	0.432877
KIRC	CACNB1	CNIH2	0.53156	4.66e-40	2.53e-05	2.54e-07	4.77e-06	2.36129	3.57137	0.735964
LIHC	ARHGEF39	BFSP1	0.531542	3.18e-28	0.0171807	0.00334989	0.00871627	1.81588	2.88553	0.814848
LIHC	CDK5R1	GPSM2	0.531401	3.31e-28	0.00290949	9.9e-05	4.55e-06	1.84929	2.17251	0.70743
LIHC	IGSF3	PLXNA1	0.531334	3.37e-28	0.00247566	0.00100353	9.06e-05	1.42928	1.54173	0.249769
LIHC	EFCAB7	OSBPL3	0.531004	3.69e-28	0.0119603	0.0210489	0.000113265	2.58449	1.51959	0.243137
KIRC	CACNB1	MC1R	0.530948	5.93e-40	2.53e-05	2.26e-06	2.91e-07	2.36129	2.41108	0.65667
KIRC	MICALL2	PLXDC1	0.530932	5.97e-40	4.76e-06	0.0839189	0.000543909	1.9591	1.28239	-0.0781076
LIHC	SLC16A3	TREM2	0.530855	3.84e-28	0.000354667	0.0269398	0.000193613	1.39019	1.23582	0.0669859
KIRC	IGFLR1	TREML1	0.530628	6.72e-40	9.36e-10	0.00237367	2.94e-07	2.12329	1.84124	-0.0485097
KIRC	MICALL2	TBC1D3L	0.530528	6.99e-40	4.76e-06	0.000339116	2.97e-06	1.9591	2.68181	0.33149
KIRC	EMR1	FCGR1C	0.530504	7.06e-40	0.0239778	0.00190031	0.00099975	1.36622	2.07146	0.709615
KIRC	LSMEM1	SLC16A8	0.530465	7.16e-40	0.00562525	8.01e-05	1.52e-05	2.02323	2.07351	0.30144
KIRC	MICALL2	TREML1	0.53037	7.44e-40	4.76e-06	0.00237367	2.25e-05	1.9591	1.84124	-0.0517941
KIRC	KCNIP2	LSMEM1	0.530269	7.74e-40	0.000116906	0.00562525	4.02e-06	2.01163	2.02323	0.532149
LIHC	MELK	TMEM206	0.529993	4.85e-28	0.000496713	0.000212248	4.17e-05	1.52231	2.08256	0.471003
KIRC	FMNL1	MICALL2	0.529963	8.72e-40	0.000983264	4.76e-06	1.35e-05	1.60664	1.9591	0.600632
KIRC	CNIH2	PAQR6	0.52993	8.84e-40	2.54e-07	0.00247848	3.19e-06	3.57137	1.58804	0.297709
KIRC	CPNE7	RLTPR	0.529736	9.53e-40	6.41e-08	0.000257224	1.04e-05	1.57366	2.00841	0.275635
LIHC	CDK5R1	MELK	0.529591	5.41e-28	0.00290949	0.000496713	7.76e-05	1.84929	1.52231	0.377313
KIRC	KCNIP2	PAQR6	0.529374	1.1e-39	0.000116906	0.00247848	3.93e-05	2.01163	1.58804	0.342378
LIHC	PLXNA3	SLC36A1	0.529348	5.78e-28	0.550484	0.000430915	0.0346932	1.45708	1.98775	0.598327
LIHC	GPSM2	TMEM65	0.529219	5.99e-28	9.9e-05	0.106334	0.0119442	2.17251	1.53436	0.227698
KIRC	CACNB1	RASL10A	0.528857	1.34e-39	2.53e-05	0.0173408	0.00072142	2.36129	1.67818	-0.0639063
LIHC	DDN	KISS1R	0.528433	7.4e-28	0.00239616	0.0238976	0.00265078	9.24968	1.54421	0.232426
LIHC	LRP8	TMEM206	0.528277	7.72e-28	0.0102959	0.000212248	0.00369351	2.0388	2.08256	0.625533
KIRC	GPR171	STAC3	0.528261	1.7e-39	0.117374	4.32e-05	1.91e-06	1.38142	2.3538	0.952268
KIRC	CLEC2D	GPC2	0.528254	1.7e-39	7.43e-05	1.53e-05	3.85e-06	1.70711	2.31657	0.422878
KIRC	ASIC3	GPC2	0.52822	1.72e-39	3.44e-11	1.53e-05	9.84e-11	2.8396	2.31657	0.34097
KIRC	CCDC78	GSDMB	0.528087	1.81e-39	5.1e-05	9.24e-05	8.04e-07	1.6392	1.97557	0.599475
LIHC	ABCC5	GPRIN1	0.52796	8.41e-28	0.000178594	0.000416704	0.00300491	2.34269	1.81521	0.401561
KIRC	RASL10A	SLC16A8	0.527772	2.05e-39	0.0173408	8.01e-05	0.00137708	1.67818	2.07351	0.641291
LIHC	EFCAB7	GPRC5D	0.527593	9.29e-28	0.0119603	0.0456162	0.000714069	2.58449	3.60327	1.06596
KIRC	ADAM11	GSDMB	0.527577	2.21e-39	2.33e-07	9.24e-05	3.28e-06	2.09734	1.97557	0.693476
KIRC	CLEC2D	GABRE	0.527286	2.48e-39	7.43e-05	0.0185996	0.00159364	1.70711	1.25924	0.0573115
LIHC	EFNA5	LRP12	0.52728	1.01e-27	0.0024541	0.00619843	0.0012847	1.36619	1.91045	0.535807
LIHC	CHRNA5	TMEM67	0.527271	1.01e-27	0.00615587	0.014789	0.00105252	2.75019	3.14639	0.946221
LIHC	RNF144A	TYRO3	0.52712	1.05e-27	0.158337	0.00616557	0.0700275	1.4374	1.29301	0.183488
LIHC	PVRL1	SAPCD2	0.5271	1.06e-27	0.00503749	5.18e-05	0.00139978	1.55329	1.72332	0.443024
KIRC	GSDMB	RTP5	0.526754	3.05e-39	9.24e-05	0.00216268	1.33e-06	1.97557	5.81584	0.508019
KIRC	CCDC78	LSMEM1	0.526676	3.14e-39	5.1e-05	0.00562525	3.14e-05	1.6392	2.02323	0.550225
LIHC	SLC7A1	TMEM65	0.526645	1.2e-27	0.0540689	0.106334	0.00480433	1.44283	1.53436	0.288005
KIRC	RASL10A	TREML1	0.526614	3.22e-39	0.0173408	0.00237367	0.000725617	1.67818	1.84124	0.514037
KIRC	CEACAM4	FPR2	0.526595	3.24e-39	0.000358376	0.0645279	3.85e-05	1.86387	1.48322	0.00115141
KIRC	CATSPER1	CDHR4	0.526588	3.25e-39	1.43e-08	4.66e-09	2.09e-12	2.00005	1.94333	0.0114166
KIRC	ADAM11	GPC2	0.526378	3.52e-39	2.33e-07	1.53e-05	1.5e-05	2.09734	2.31657	0.435699
KIRP	HTR3A	KIAA0319	0.526254	8.96e-22	0.653716	0.0165283	0.357438	2.49344	2.58315	0.645599
KIRC	DOK3	GPR171	0.526215	3.75e-39	4.48e-05	0.117374	0.00639925	1.87877	1.38142	-0.0161912
LIHC	ANKRD27	TMEM67	0.526052	1.41e-27	0.00510148	0.014789	0.00321042	1.4819	3.14639	0.969153
KIRC	ASIC3	RASL10A	0.52584	4.34e-39	3.44e-11	0.0173408	2.82e-08	2.8396	1.67818	-0.13168
KIRC	GSDMB	OR11H7	0.525563	4.83e-39	9.24e-05	0.00336687	1.94e-05	1.97557	9.05445	0.799983
LIHC	ANKRD27	IGSF3	0.525515	1.62e-27	0.00510148	0.00247566	8.87e-05	1.4819	1.42928	0.325672
LIHC	SLC16A3	STX1A	0.525494	1.63e-27	0.000354667	6.3e-05	3.59e-06	1.39019	1.64194	0.131032
KIRC	CDK5R2	JPH3	0.525358	5.22e-39	1.25e-08	0.00421569	6.05e-08	1.48809	1.89681	0.58485
KIRC	SCNN1D	TREML1	0.525257	5.43e-39	0.0135619	0.00237367	0.000853859	1.62983	1.84124	0.210755
LIHC	CLCN2	STX1A	0.525163	1.78e-27	0.000752757	6.3e-05	5.82e-05	1.91399	1.64194	0.142794
KIRC	PRRT2	TREML1	0.524761	6.58e-39	0.000574157	0.00237367	0.000611549	1.52064	1.84124	0.273859
LIHC	GPSM2	TMEM206	0.524696	2.02e-27	9.9e-05	0.000212248	0.0122448	2.17251	2.08256	0.484343
KIRC	ADAM8	SPHK1	0.524671	6.81e-39	9.87e-08	2.2e-05	4.77e-08	1.79257	1.65769	0.201099
LIHC	TMEM206	TMEM67	0.524542	2.1e-27	0.000212248	0.014789	0.00132647	2.08256	3.14639	0.704572
KIRC	LAT2	RLTPR	0.524449	7.42e-39	0.0608483	0.000257224	0.000630898	1.38271	2.00841	0.654609
LIHC	LRP8	SLC36A1	0.524427	2.17e-27	0.0102959	0.000430915	0.00102946	2.0388	1.98775	0.583737
KIRC	EMR1	FMNL1	0.523789	9.56e-39	0.0239778	0.000983264	0.00269032	1.36622	1.60664	0.438411
LIHC	DDN	SAPCD2	0.523767	2.59e-27	0.00239616	5.18e-05	4.84e-05	9.24968	1.72332	0.468545
LIHC	RACGAP1	TMEM65	0.523758	2.59e-27	0.00559298	0.106334	0.00444163	1.54079	1.53436	0.237103
KIRC	STAC3	TNFSF14	0.523718	9.82e-39	4.32e-05	6.81e-09	4.24e-08	2.3538	1.58204	0.272641
LIHC	EFCAB7	TMEM206	0.523684	2.64e-27	0.0119603	0.000212248	0.00267265	2.58449	2.08256	0.613676
KIRC	KCNIP2	STX1B	0.523395	1.11e-38	0.000116906	0.0218729	0.00344357	2.01163	1.73378	0.255244
LIHC	BAIAP2L2	ENTPD2	0.523232	2.98e-27	0.134555	0.131731	0.0120746	1.19687	1.38175	0.225017
KIRC	PILRB	TREML1	0.523206	1.2e-38	0.00395223	0.00237367	1.94e-05	1.25404	1.84124	0.465359
LIHC	IGSF3	TBC1D30	0.523184	3.02e-27	0.00247566	0.000196006	8.52e-05	1.42928	1.85936	0.296866
COAD	ELFN1	GABRD	0.522978	8.14e-33	0.00101118	0.000128651	1.62e-06	2.42826	2.31967	0.632261
KIRC	GABRE	PILRB	0.522852	1.37e-38	0.0185996	0.00395223	0.00302163	1.25924	1.25404	0.131995
KIRC	CPNE7	STAC3	0.522832	1.38e-38	6.41e-08	4.32e-05	9.72e-07	1.57366	2.3538	0.568759
LIHC	KCTD7	TYRO3	0.522696	3.44e-27	0.00287625	0.00616557	0.000257643	2.35029	1.29301	0.132894
LIHC	ABCC5	CNTNAP1	0.522644	3.49e-27	0.000178594	0.0129701	0.000169723	2.34269	1.48514	0.102084
LIHC	DAGLA	SLC36A1	0.522572	3.55e-27	0.0824331	0.000430915	0.00569822	1.48983	1.98775	0.590584
UCEC	CELSR3	MAST1	0.522514	1.94e-39	0.0237493	0.000241098	0.00247546	1.7182	1.563	0.342701
KIRC	CNIH2	PILRB	0.522489	1.57e-38	2.54e-07	0.00395223	2.86e-05	3.57137	1.25404	0.0555596
KIRC	CLEC12B	LTB4R2	0.522347	1.66e-38	0.0106097	4.77e-06	4.44e-05	3.96779	1.98073	0.643969
KIRC	GPC2	PILRB	0.522268	1.71e-38	1.53e-05	0.00395223	4.22e-06	2.31657	1.25404	0.143501
LIHC	EFNA5	SLC16A3	0.522142	3.98e-27	0.0024541	0.000354667	8.99e-06	1.36619	1.39019	0.300133
KIRC	ADAM8	LAT2	0.522093	1.83e-38	9.87e-08	0.0608483	0.000211085	1.79257	1.38271	-0.0477901
LIHC	ANKRD13B	GPRIN1	0.522061	4.07e-27	0.0124705	0.000416704	0.00404317	1.87988	1.81521	0.436038
LIHC	ABCC5	PLXNA3	0.521718	4.45e-27	0.000178594	0.550484	0.000304793	2.34269	1.45708	0.0590563
KIRC	CYTH4	GPR171	0.521487	2.3e-38	0.00323262	0.117374	0.00968922	1.43822	1.38142	0.167725
LUAD	GJB2	GJB3	0.521473	4.1e-37	0.000140767	1.29e-05	0.000132848	1.17581	1.29277	0.222615
LIHC	ARHGEF39	FLVCR1	0.521452	4.78e-27	0.0171807	0.00674711	0.00292113	1.81588	1.7576	0.460606
KIRC	CD72	CLEC2B	0.521323	2.45e-38	0.0080488	3.1e-05	8.6e-05	1.52757	1.66886	0.418718
KIRC	LAT	SMIM23	0.521256	2.52e-38	0.000314056	1.23e-05	3.85e-06	2.63518	3.67422	0.761358
KIRC	ADAM8	LILRA6	0.521139	2.63e-38	9.87e-08	0.00790492	3.08e-05	1.79257	1.71102	-0.105178
KIRC	MICALL2	PARVG	0.521071	2.7e-38	4.76e-06	0.010894	1.02e-05	1.9591	1.56857	0.0798352
LIHC	GPRIN1	TMEM206	0.520867	5.57e-27	0.000416704	0.000212248	0.00130157	1.81521	2.08256	0.480909
KIRC	GABRE	LSMEM1	0.520749	3.05e-38	0.0185996	0.00562525	0.000489322	1.25924	2.02323	0.651097
KIRC	DEF6	GSDMB	0.520604	3.22e-38	8.63e-05	9.24e-05	4.94e-07	1.4779	1.97557	0.620861
KIRC	CPNE7	TNFSF14	0.520253	3.68e-38	6.41e-08	6.81e-09	6.46e-10	1.57366	1.58204	0.287522
KIRC	RTP5	SIGLEC16	0.52018	3.78e-38	0.00216268	0.00377798	0.000746198	5.81584	1.85327	0.13283
LIHC	PLXNA1	SLC16A3	0.520086	6.85e-27	0.00100353	0.000354667	2.39e-06	1.54173	1.39019	0.255329
KIRC	CABP7	GSDMB	0.519942	4.14e-38	3.04e-08	9.24e-05	2.85e-07	9.12833	1.97557	0.559839
KIRC	ARHGEF39	TBC1D3L	0.51976	4.44e-38	0.00483576	0.000339116	0.00038284	1.86381	2.68181	0.824498
KIRC	C9orf172	CACNB1	0.519753	4.45e-38	0.000333225	2.53e-05	4.9e-05	1.5722	2.36129	0.752109
LIHC	PIK3R6	SLC16A3	0.519651	7.68e-27	0.0189703	0.000354667	5.15e-05	2.09992	1.39019	0.297161
KIRC	DOK3	EMR1	0.519588	4.74e-38	4.48e-05	0.0239778	0.000213405	1.87877	1.36622	0.0125844
KIRC	CEACAM4	OSCAR	0.519581	4.75e-38	0.000358376	0.000262252	0.000251368	1.86387	1.79124	0.452246
KIRC	STX1B	TREML1	0.519503	4.89e-38	0.0218729	0.00237367	0.000150144	1.73378	1.84124	0.383284
LIHC	FAM171A2	STX1A	0.519395	8.21e-27	0.0302103	6.3e-05	0.00035544	1.69457	1.64194	0.312102
LIHC	PLXNA3	SLC7A1	0.519337	8.34e-27	0.550484	0.0540689	0.00897558	1.45708	1.44283	0.287225
KIRC	FMNL1	GSDMB	0.519257	5.37e-38	0.000983264	9.24e-05	7.5e-08	1.60664	1.97557	0.607125
UCEC	MAST1	RAC3	0.518805	8.2e-39	0.000241098	0.000234056	0.000820621	1.563	1.31584	0.137923
LIHC	DAGLA	TMEM65	0.518319	1.09e-26	0.0824331	0.106334	0.00592627	1.48983	1.53436	0.33141
LIHC	SLC36A1	TYRO3	0.517899	1.21e-26	0.000430915	0.00616557	0.0159886	1.98775	1.29301	0.106475
KIRC	LILRA6	MARCO	0.517684	9.71e-38	0.00790492	0.00880187	0.00352407	1.71102	1.25124	0.182842
LIHC	STX1A	TYRO3	0.517512	1.34e-26	6.3e-05	0.00616557	0.00033205	1.64194	1.29301	0.171232
LIHC	SLC7A1	SOCS7	0.517252	1.44e-26	0.0540689	0.00302674	0.0224165	1.44283	1.70794	0.310708
LIHC	PRR7	SLC16A3	0.517252	1.44e-26	0.0296571	0.000354667	1.81e-06	1.41412	1.39019	0.285425
LIHC	TMEM206	TMEM65	0.517117	1.49e-26	0.000212248	0.106334	0.00218275	2.08256	1.53436	0.223746
LIHC	ABCC5	SAPCD2	0.51695	1.55e-26	0.000178594	5.18e-05	0.000119174	2.34269	1.72332	0.375551
LIHC	ABCC5	LRP8	0.516931	1.56e-26	0.000178594	0.0102959	0.000227409	2.34269	2.0388	0.175186
KIRC	MICALL2	STAC3	0.516864	1.32e-37	4.76e-06	4.32e-05	2.41e-06	1.9591	2.3538	0.508392
KIRC	IL20RB	PRAME	0.516864	1.32e-37	2.95e-08	1.89e-05	2.13e-06	1.23273	1.28287	0.138096
KIRC	C9orf172	CCDC78	0.516823	1.34e-37	0.000333225	5.1e-05	0.000439096	1.5722	1.6392	0.401246
LIHC	KCTD7	PVRL1	0.516746	1.64e-26	0.00287625	0.00503749	0.00456431	2.35029	1.55329	0.29448
KIRC	AGER	CLEC12B	0.516539	1.49e-37	1.74e-05	0.0106097	0.000437141	1.55008	3.96779	-0.142898
UCEC	CDK5R2	CELSR3	0.516423	2.05e-38	8.27e-05	0.0237493	0.000130324	1.82178	1.7182	0.0518185
KIRC	CEACAM4	MCEMP1	0.516272	1.65e-37	0.000358376	0.00113755	1.27e-05	1.86387	1.75615	0.260357
LIHC	ABCC5	PVRL1	0.516245	1.87e-26	0.000178594	0.00503749	8.98e-05	2.34269	1.55329	0.239413
KIRC	CLEC2D	RELT	0.516089	1.77e-37	7.43e-05	0.00456886	3.1e-07	1.70711	3.13786	0.928861
LUAD	GJB3	MFI2	0.516036	2.98e-36	1.29e-05	0.0106003	6.08e-05	1.29277	1.42871	0.216699
KIRC	PIK3R6	RELT	0.516033	1.8e-37	0.0320807	0.00456886	0.000266662	1.5934	3.13786	1.0177
LIHC	PRR7	STX1A	0.515995	1.99e-26	0.0296571	6.3e-05	0.000233255	1.41412	1.64194	0.306299
KIRC	CATSPER1	OSCAR	0.515605	2.12e-37	1.43e-08	0.000262252	0.00100948	2.00005	1.79124	0.510097
KIRC	CD72	CNIH2	0.515486	2.21e-37	0.0080488	2.54e-07	1.54e-05	1.52757	3.57137	0.951538
KIRC	CYTH4	RTP5	0.515232	2.43e-37	0.00323262	0.00216268	0.0242023	1.43822	5.81584	1.40788
LIHC	LRP12	OSBPL3	0.51515	2.48e-26	0.00619843	0.0210489	0.000443943	1.91045	1.51959	0.144835
KIRC	CACNB1	ZGRF1	0.515114	2.54e-37	2.53e-05	0.000473879	2.9e-06	2.36129	2.26193	0.125274
LIHC	LRP8	SAPCD2	0.515046	2.55e-26	0.0102959	5.18e-05	2.08e-05	2.0388	1.72332	0.491543
KIRC	DRD4	MC1R	0.515023	2.63e-37	0.0101122	2.26e-06	0.000216224	1.82162	2.41108	0.812767
KIRC	CLEC2B	EMR1	0.514996	2.66e-37	3.1e-05	0.0239778	5.68e-05	1.66886	1.36622	-0.0495458
KIRC	ADAM12	ZP1	0.514198	3.58e-37	0.000154299	1.59e-05	2.99e-08	1.45561	1.63698	0.265204
LIHC	KCTD7	MELK	0.514037	3.3e-26	0.00287625	0.000496713	0.000506847	2.35029	1.52231	0.338525
KIRC	PLXDC1	PRRT2	0.513809	4.13e-37	0.0839189	0.000574157	0.00131881	1.28239	1.52064	0.361078
KIRC	LTB4R	ZGRF1	0.51371	4.29e-37	1.03e-07	0.000473879	1.76e-06	1.87398	2.26193	0.0539207
UCEC	ATP1A3	CDK5R2	0.513707	5.79e-38	0.0418063	8.27e-05	0.000850351	1.66156	1.82178	0.605281
KIRC	PSTPIP1	TNFRSF25	0.513697	4.31e-37	0.0466482	0.0160449	0.000791499	1.43698	1.49615	0.316753
KIRC	CLEC2D	STX1B	0.513381	4.84e-37	7.43e-05	0.0218729	0.000279942	1.70711	1.73378	0.165864
LIHC	GPRIN1	SLC36A1	0.513213	4.08e-26	0.000416704	0.000430915	0.000269251	1.81521	1.98775	0.490204
LUAD	LYPD3	RHCG	0.513105	8.54e-36	4.76e-05	0.00066226	4.13e-05	1.23744	1.28427	0.122595
KIRC	CNIH2	LTB4R	0.513004	5.57e-37	2.54e-07	1.03e-07	5.76e-08	3.57137	1.87398	0.505511
KIRC	AGER	RLTPR	0.512915	5.76e-37	1.74e-05	0.000257224	0.000101895	1.55008	2.00841	0.382686
LIHC	SOCS7	TMEM65	0.512729	4.62e-26	0.00302674	0.106334	0.0225522	1.70794	1.53436	0.326778
LIHC	ANKRD27	GPRIN1	0.512675	4.69e-26	0.00510148	0.000416704	0.00888282	1.4819	1.81521	0.530928
KIRC	SMIM23	TBC1D3L	0.512377	7.02e-37	1.23e-05	0.000339116	2.08e-06	3.67422	2.68181	0.697804
KIRC	ADAM8	MILR1	0.512149	7.64e-37	9.87e-08	0.109602	0.00271848	1.79257	1.4537	0.04843
LIHC	FAM171A2	PLXNA3	0.511966	5.62e-26	0.0302103	0.550484	0.00821311	1.69457	1.45708	0.221651
LIHC	EFCAB7	SLC36A1	0.511902	5.72e-26	0.0119603	0.000430915	0.001904	2.58449	1.98775	0.56864
KIRC	ARHGEF39	CNIH2	0.511876	8.45e-37	0.00483576	2.54e-07	1.33e-06	1.86381	3.57137	1.1381
KIRC	KCNN4	TRBV28	0.511735	8.9e-37	6.9e-08	0.325123	1.34e-06	2.26376	1.18791	-0.0195069
LIHC	GPRIN1	GPSM2	0.511709	6e-26	0.000416704	9.9e-05	0.000301002	1.81521	2.17251	0.547652
LIHC	KCTD7	MAGEE1	0.511678	6.05e-26	0.00287625	0.0898316	0.00928286	2.35029	1.90466	0.321306
KICH	ADAM2	CSPG5	0.511548	1.56e-05	0.0156643	0.164058	0.0057519	2.236	2.22666	0.395848
KIRC	KCNIP2	MC1R	0.511436	9.94e-37	0.000116906	2.26e-06	2.39e-06	2.01163	2.41108	0.715273
KIRC	ARHGEF39	MC1R	0.511303	1.04e-36	0.00483576	2.26e-06	9.17e-06	1.86381	2.41108	0.827442
KIRP	GPR19	MELK	0.511255	1.9e-20	1.07e-06	0.000321593	0.00061069	5.15441	4.18014	1.24158
KIRC	DRD4	SLC16A8	0.511242	1.07e-36	0.0101122	8.01e-05	0.000349856	1.82162	2.07351	0.4903
LIHC	ABCC5	SRGAP2	0.511224	6.8e-26	0.000178594	0.00464013	0.000146577	2.34269	1.83938	0.325798
KIRC	MB21D1	PSTPIP1	0.511208	1.08e-36	0.13951	0.0466482	0.0178716	1.62261	1.43698	0.299645
LIHC	IGSF3	PLXNA3	0.510659	7.85e-26	0.00247566	0.550484	8.44e-05	1.42928	1.45708	0.101367
KIRC	LSMEM1	RASL10A	0.510624	1.34e-36	0.00562525	0.0173408	6.92e-05	2.02323	1.67818	0.0383269
LIHC	IGSF3	TYRO3	0.510507	8.16e-26	0.00247566	0.00616557	0.000220139	1.42928	1.29301	0.112399
LIHC	ABCC5	GPRC5D	0.51033	8.54e-26	0.000178594	0.0456162	0.00395661	2.34269	3.60327	0.785412
KIRC	LAT2	MB21D1	0.510321	1.5e-36	0.0608483	0.13951	0.200409	1.38271	1.62261	0.32985
KIRC	GSDMB	RELT	0.510316	1.5e-36	9.24e-05	0.00456886	1.4e-09	1.97557	3.13786	0.733513
KIRC	CLEC2B	DEF6	0.510273	1.52e-36	3.1e-05	8.63e-05	0.000139242	1.66886	1.4779	0.171978
LIHC	MELK	SOCS7	0.510244	8.73e-26	0.000496713	0.00302674	0.00370241	1.52231	1.70794	0.265955
LIHC	CNTNAP1	SLC16A3	0.51012	9e-26	0.0129701	0.000354667	0.000888399	1.48514	1.39019	0.294232
KIRC	PSTPIP1	TNFSF14	0.510072	1.64e-36	0.0466482	6.81e-09	3.82e-05	1.43698	1.58204	0.417631
LIHC	EFNA5	SLC7A1	0.510037	9.2e-26	0.0024541	0.0540689	0.00562217	1.36619	1.44283	0.2827
LIHC	CDK5R1	RNF144A	0.509895	9.54e-26	0.00290949	0.158337	0.153986	1.84929	1.4374	0.23523
KIRC	ADAM11	PRRT2	0.509636	1.92e-36	2.33e-07	0.000574157	0.00139467	2.09734	1.52064	0.318497
LIHC	PLXNA1	TMEM67	0.509634	1.02e-25	0.00100353	0.014789	0.000789812	1.54173	3.14639	0.794154
KIRC	CLEC12B	FCGR1C	0.509607	1.94e-36	0.0106097	0.00190031	5.54e-05	3.96779	2.07146	0.756382
LIHC	GPSM2	OSBPL3	0.509485	1.06e-25	9.9e-05	0.0210489	0.00283237	2.17251	1.51959	0.138458
LIHC	KISS1R	SLC16A3	0.50943	1.07e-25	0.0238976	0.000354667	6.09e-06	1.54421	1.39019	0.311738
LIHC	ABCC5	ARHGEF39	0.509314	1.1e-25	0.000178594	0.0171807	0.00119518	2.34269	1.81588	0.298955
LIHC	LRP8	SLC16A3	0.509006	1.19e-25	0.0102959	0.000354667	2.11e-05	2.0388	1.39019	0.288569
KIRC	ASIC3	DRD4	0.508855	2.56e-36	3.44e-11	0.0101122	2.42e-09	2.8396	1.82162	0.0575954
KIRC	DOK3	TNFRSF25	0.5088	2.61e-36	4.48e-05	0.0160449	0.000576444	1.87877	1.49615	0.200501
KIRC	DEF6	EMR1	0.508733	2.68e-36	8.63e-05	0.0239778	0.00771183	1.4779	1.36622	0.0899817
KIRC	LTB4R2	TREML1	0.508718	2.69e-36	4.77e-06	0.00237367	1.12e-05	1.98073	1.84124	0.303386
KIRC	DOK3	GSDMB	0.508682	2.73e-36	4.48e-05	9.24e-05	8.89e-09	1.87877	1.97557	0.532464
KIRC	NTNG2	PSTPIP1	0.508618	2.79e-36	0.000282493	0.0466482	0.00147879	1.99992	1.43698	0.189417
LIHC	GPRIN1	SAPCD2	0.508617	1.32e-25	0.000416704	5.18e-05	7.19e-05	1.81521	1.72332	0.395339
KIRC	CNIH2	ZGRF1	0.508512	2.9e-36	2.54e-07	0.000473879	6.69e-07	3.57137	2.26193	0.108535
KIRC	RLTPR	TNFRSF25	0.508484	2.93e-36	0.000257224	0.0160449	0.000881653	2.00841	1.49615	0.275018
KIRC	DOK3	RTP5	0.508428	2.99e-36	4.48e-05	0.00216268	0.000155589	1.87877	5.81584	0.808418
LIHC	CLCN2	SOCS7	0.50841	1.39e-25	0.000752757	0.00302674	0.000693489	1.91399	1.70794	0.289282
LUAD	DSG3	RHCG	0.508256	4.77e-35	0.000384344	0.00066226	3.45e-06	1.21786	1.28427	0.230645
KIRC	OSCAR	TRBV28	0.508251	3.19e-36	0.000262252	0.325123	0.000278723	1.79124	1.18791	0.0100075
LIHC	PLXNA3	SLC16A3	0.508173	1.47e-25	0.550484	0.000354667	8.77e-05	1.45708	1.39019	0.297407
KIRC	PILRB	ZGRF1	0.508141	3.32e-36	0.00395223	0.000473879	0.000435173	1.25404	2.26193	0.60667
KIRC	CNIH2	DEF6	0.508085	3.39e-36	2.54e-07	8.63e-05	1.45e-06	3.57137	1.4779	0.206745
KIRC	OR11H7	TNFRSF25	0.507888	3.64e-36	0.00336687	0.0160449	0.00285426	9.05445	1.49615	0.251597
KIRC	MICALL2	SPHK1	0.507743	3.84e-36	4.76e-06	2.2e-05	7.79e-06	1.9591	1.65769	0.300355
LIHC	FAM171A2	GPRIN1	0.507719	1.65e-25	0.0302103	0.000416704	0.00453918	1.69457	1.81521	0.507488
KIRC	GPR97	MCEMP1	0.507525	4.16e-36	0.000192138	0.00113755	0.000599763	1.85941	1.75615	0.286017
KIRC	MB21D1	SLAMF8	0.507505	4.19e-36	0.13951	0.400335	0.224255	1.62261	1.2458	0.164904
KIRC	MB21D1	PLB1	0.507414	4.33e-36	0.13951	0.000183977	0.0735987	1.62261	2.53691	0.8326
KIRC	DRD4	MICALL2	0.507164	4.74e-36	0.0101122	4.76e-06	7.15e-08	1.82162	1.9591	0.661293
KIRC	FPR2	PLB1	0.507029	4.98e-36	0.0645279	0.000183977	0.00456478	1.48322	2.53691	0.855151
KIRC	DOK3	LAT	0.506947	5.13e-36	4.48e-05	0.000314056	1.4e-05	1.87877	2.63518	0.546065
LIHC	SLC26A2	TMEM206	0.506802	2.08e-25	0.049106	0.000212248	0.000295435	1.62576	2.08256	0.628745
LIHC	KCNQ3	STX1A	0.506733	2.12e-25	3.04e-05	6.3e-05	5.27e-09	3.5379	1.64194	0.385547
KIRC	FCGR1B	KCNN4	0.506699	5.61e-36	0.000452502	6.9e-08	8.77e-06	2.91367	2.26376	0.692435
KIRC	GPC2	LTB4R	0.506664	5.68e-36	1.53e-05	1.03e-07	6.17e-08	2.31657	1.87398	0.573307
KIRC	CLEC2B	TRBV28	0.506592	5.83e-36	3.1e-05	0.325123	2.11e-05	1.66886	1.18791	-0.0102867
LIHC	PTK7	TYRO3	0.506369	2.32e-25	0.126146	0.00616557	0.0747581	1.3082	1.29301	0.154841
KIRC	FCGR1C	LILRA6	0.506076	7.03e-36	0.00190031	0.00790492	0.00156967	2.07146	1.71102	0.0458099
KIRC	DRD4	LTB4R	0.506053	7.09e-36	0.0101122	1.03e-07	6.46e-08	1.82162	1.87398	0.61033
KIRC	GPR171	LAT2	0.505742	7.93e-36	0.117374	0.0608483	0.0679103	1.38142	1.38271	0.201214
KIRC	CLEC2B	CLEC2D	0.505716	8.01e-36	3.1e-05	7.43e-05	2.8e-06	1.66886	1.70711	0.3266
LUAD	MFI2	PLEK2	0.505681	1.18e-34	0.0106003	0.0109012	0.00293657	1.42871	1.42274	0.220363
LIHC	OSBPL3	SOCS7	0.505662	2.77e-25	0.0210489	0.00302674	0.00548668	1.51959	1.70794	0.39149
LIHC	LRP12	RAET1E	0.505552	2.85e-25	0.00619843	0.026501	0.00173148	1.91045	8.08719	0.517968
LIHC	LRP12	TBC1D30	0.505395	2.97e-25	0.00619843	0.000196006	0.00013582	1.91045	1.85936	0.351799
LIHC	FAM171A2	TMEM65	0.504931	3.33e-25	0.0302103	0.106334	0.0415387	1.69457	1.53436	0.320969
LIHC	OSBPL3	TYRO3	0.504911	3.35e-25	0.0210489	0.00616557	0.011647	1.51959	1.29301	0.178392
LIHC	LRP8	TMEM65	0.504491	3.72e-25	0.0102959	0.106334	0.00391911	2.0388	1.53436	0.333445
LIHC	ANKRD27	CLCN2	0.50438	3.82e-25	0.00510148	0.000752757	0.000878845	1.4819	1.91399	0.571479
KIRC	CLEC2D	TNFSF14	0.504379	1.3e-35	7.43e-05	6.81e-09	2.28e-07	1.70711	1.58204	0.342909
LIHC	RNF144A	STX1A	0.504366	3.84e-25	0.158337	6.3e-05	0.0043132	1.4374	1.64194	0.36587
LIHC	SLC36A1	SLC7A1	0.504018	4.18e-25	0.000430915	0.0540689	0.00628902	1.98775	1.44283	0.19809
LIHC	STX1A	TMEM67	0.503958	4.25e-25	6.3e-05	0.014789	3.34e-05	1.64194	3.14639	0.957416
KIRC	CD72	SIGLEC16	0.503957	1.51e-35	0.0080488	0.00377798	0.0106326	1.52757	1.85327	0.177443
LIHC	GPSM2	TMEM67	0.50389	4.32e-25	9.9e-05	0.014789	0.000480169	2.17251	3.14639	0.680298
KIRC	SCNN1D	ZGRF1	0.503756	1.62e-35	0.0135619	0.000473879	0.000746415	1.62983	2.26193	0.288563
LIHC	SLC36A1	SRGAP2	0.503701	4.53e-25	0.000430915	0.00464013	0.00255951	1.98775	1.83938	0.301599
KIRC	CLEC2B	FCGR1C	0.503556	1.74e-35	3.1e-05	0.00190031	6.98e-05	1.66886	2.07146	0.45401
LIHC	IGSF3	MAGEE1	0.503458	4.81e-25	0.00247566	0.0898316	9.4e-05	1.42928	1.90466	0.174426
KIRC	DRD4	STX1B	0.503245	1.95e-35	0.0101122	0.0218729	0.00194742	1.82162	1.73378	0.322265
KIRC	MB21D1	RELT	0.503036	2.1e-35	0.13951	0.00456886	0.00020543	1.62261	3.13786	1.19747
LUAD	GPR87	TMPRSS11E	0.502961	3.03e-34	0.0385622	0.0567718	0.00838036	1.1225	1.13498	0.0911884
LIHC	LRP12	TMEM206	0.50296	5.44e-25	0.00619843	0.000212248	0.000683424	1.91045	2.08256	0.519428
LIHC	SLC36A1	TMEM67	0.502958	5.45e-25	0.000430915	0.014789	0.000454125	1.98775	3.14639	0.76043
KIRC	ASIC3	CLEC2D	0.502949	2.17e-35	3.44e-11	7.43e-05	1.73e-07	2.8396	1.70711	0.270447
KIRC	ASIC3	CACNB1	0.50259	2.46e-35	3.44e-11	2.53e-05	4.21e-08	2.8396	2.36129	0.525043
LIHC	CLCN2	KCTD7	0.502537	6.05e-25	0.000752757	0.00287625	0.00071815	1.91399	2.35029	0.546514
THCA	DRD5	NKD2	0.502514	6.35e-34	0.148878	0.0690533	0.0996643	21278429749	2.29826	0.347563
LIHC	LRP8	TYRO3	0.502506	6.09e-25	0.0102959	0.00616557	0.00647687	2.0388	1.29301	0.160106
LIHC	SOCS7	TMEM206	0.5025	6.1e-25	0.00302674	0.000212248	0.00420862	1.70794	2.08256	0.622019
KIRC	CLEC2D	RASL10A	0.502437	2.6e-35	7.43e-05	0.0173408	0.000111107	1.70711	1.67818	0.0266221
UCEC	CDK5R2	HRH3	0.502423	3.9e-36	8.27e-05	0.529144	0.000124098	1.82178	1.8425	-0.295611
LIHC	DAGLA	SLC7A1	0.502378	6.29e-25	0.0824331	0.0540689	0.0194529	1.48983	1.44283	0.277442
LIHC	DDN	OR8G3P	0.502369	6.3e-25	0.00239616	0.0373611	0.00569528	9.24968	8.11646	1.01438
LIHC	IGSF3	OSBPL3	0.502293	6.42e-25	0.00247566	0.0210489	2.74e-05	1.42928	1.51959	0.109693
LIHC	SLC16A3	TMEM206	0.502256	6.48e-25	0.000354667	0.000212248	7.33e-05	1.39019	2.08256	0.451342
KIRC	CPNE7	IGFLR1	0.502208	2.82e-35	6.41e-08	9.36e-10	2.25e-09	1.57366	2.12329	0.510771
KIRC	DRD4	LAT	0.502183	2.85e-35	0.0101122	0.000314056	4.18e-06	1.82162	2.63518	0.790228
KIRC	CLEC2B	FMNL1	0.502123	2.91e-35	3.1e-05	0.000983264	0.000131643	1.66886	1.60664	0.236226
KIRC	FCRL5	RLTPR	0.50199	3.05e-35	0.00175655	0.000257224	0.00574925	1.53103	2.00841	0.612337
LIHC	CNTNAP1	SLC36A1	0.501988	6.93e-25	0.0129701	0.000430915	0.00115283	1.48514	1.98775	0.592799
KIRC	CEACAM4	SLAMF8	0.501901	3.15e-35	0.000358376	0.400335	0.0532173	1.86387	1.2458	0.108309
KIRC	CLEC2D	TBC1D3L	0.501869	3.19e-35	7.43e-05	0.000339116	6.38e-06	1.70711	2.68181	0.53619
LIHC	MELK	RNF144A	0.5018	7.26e-25	0.000496713	0.158337	0.00257278	1.52231	1.4374	0.128153
LIHC	GPSM2	LRP12	0.501697	7.45e-25	9.9e-05	0.00619843	0.00110807	2.17251	1.91045	0.39353
LIHC	SLC7A1	TYRO3	0.501639	7.55e-25	0.0540689	0.00616557	0.0131054	1.44283	1.29301	0.143808
KIRC	AGER	PSTPIP1	0.501594	3.52e-35	1.74e-05	0.0466482	0.00124512	1.55008	1.43698	0.159424
KIRC	GRM2	PLXDC1	0.501575	3.54e-35	0.0251371	0.0839189	0.017862	9.49117	1.28239	0.158052
LIHC	GABRA3	PTPRN	0.501346	8.12e-25	9.22e-05	0.0016397	0.00029802	1.68398	9.30563	0.80585
LIHC	OSBPL3	PIK3R6	0.501322	8.17e-25	0.0210489	0.0189703	0.00344744	1.51959	2.09992	0.517112
LIHC	LRP12	PLXNA1	0.501013	8.82e-25	0.00619843	0.00100353	0.000214351	1.91045	1.54173	0.307852
KIRC	CEACAM4	RELT	0.500916	4.48e-35	0.000358376	0.00456886	0.000479122	1.86387	3.13786	0.991622
KIRC	GPR171	TRPM2	0.500868	4.55e-35	0.117374	0.00289878	0.0194729	1.38142	1.62313	0.429108
KIRC	EMR1	PARVG	0.500689	4.85e-35	0.0239778	0.010894	0.0841054	1.36622	1.56857	0.383649
LIHC	ARHGEF39	CDK5R1	0.500648	9.65e-25	0.0171807	0.00290949	0.00179355	1.81588	1.84929	0.370015
LIHC	EFCAB7	LRP12	0.500574	9.82e-25	0.0119603	0.00619843	0.0265302	2.58449	1.91045	0.519266
KIRC	KCNN4	MICALL2	0.500491	5.21e-35	6.9e-08	4.76e-06	6.23e-08	2.26376	1.9591	0.441641
LIHC	CLCN2	PLXNA1	0.500491	1e-24	0.000752757	0.00100353	6.06e-05	1.91399	1.54173	0.302116
LIHC	ANKRD27	SLC26A2	0.500302	1.05e-24	0.00510148	0.049106	0.00889592	1.4819	1.62576	0.351596
LIHC	MAGEE1	PLXNA1	0.500239	1.07e-24	0.0898316	0.00100353	0.0274342	1.90466	1.54173	0.368068
KIRC	PLXDC1	TNFRSF25	0.500161	5.86e-35	0.0839189	0.0160449	0.00120699	1.28239	1.49615	0.364604
KIRC	ADAM8	GPR171	0.500029	6.14e-35	9.87e-08	0.117374	0.000303359	1.79257	1.38142	-0.0727122
LIHC	GPRC5D	OR8G3P	0.500021	1.13e-24	0.0456162	0.0373611	0.00780087	3.60327	8.11646	0.391238
KIRC	GABRE	LAT	0.499865	6.5e-35	0.0185996	0.000314056	0.000153374	1.25924	2.63518	0.860127
LIHC	EFCAB7	MAGEE1	0.499844	1.18e-24	0.0119603	0.0898316	0.0074565	2.58449	1.90466	0.3848
LIHC	GPRIN1	RACGAP1	0.499771	1.2e-24	0.000416704	0.00559298	0.00798829	1.81521	1.54079	0.294844
LIHC	KCTD7	SLC7A1	0.499574	1.26e-24	0.00287625	0.0540689	0.000829654	2.35029	1.44283	0.220195
KIRC	PARVG	SIGLEC16	0.499453	7.52e-35	0.010894	0.00377798	0.0232574	1.56857	1.85327	0.242866
KIRC	GPC2	TREML1	0.499438	7.56e-35	1.53e-05	0.00237367	5.85e-05	2.31657	1.84124	0.40113
KIRC	LSMEM1	OR11H7	0.499438	7.57e-35	0.00562525	0.00336687	8.21e-05	2.02323	9.05445	1.29038
KIRC	ADAM8	MICALL2	0.499318	7.89e-35	9.87e-08	4.76e-06	1.54e-09	1.79257	1.9591	0.448223
KIRC	KCNIP2	ZGRF1	0.499256	8.07e-35	0.000116906	0.000473879	1.21e-06	2.01163	2.26193	0.344835
KIRC	MC1R	RASL10A	0.498997	8.84e-35	2.26e-06	0.0173408	1.14e-05	2.41108	1.67818	0.00674508
LIHC	FLVCR1	MELK	0.498838	1.51e-24	0.00674711	0.000496713	4.8e-05	1.7576	1.52231	0.291782
KIRC	RLTPR	TREML1	0.498804	9.47e-35	0.000257224	0.00237367	4.85e-05	2.00841	1.84124	0.285081
LIHC	CLCN2	TMEM206	0.498746	1.54e-24	0.000752757	0.000212248	5.03e-05	1.91399	2.08256	0.499372
KIRC	ADAM8	FCGR1C	0.498536	1.04e-34	9.87e-08	0.00190031	2.03e-05	1.79257	2.07146	0.399706
LIHC	GPSM2	LRP8	0.498493	1.64e-24	9.9e-05	0.0102959	0.00418798	2.17251	2.0388	0.298248
KIRC	EMR1	STAC3	0.498363	1.11e-34	0.0239778	4.32e-05	2.9e-05	1.36622	2.3538	0.904833
KIRC	OSCAR	TREML1	0.498355	1.11e-34	0.000262252	0.00237367	4.99e-05	1.79124	1.84124	0.172654
LIHC	OSBPL3	SAPCD2	0.498331	1.7e-24	0.0210489	5.18e-05	0.0026911	1.51959	1.72332	0.510275
KIRC	CACNB1	KCNIP2	0.498276	1.14e-34	2.53e-05	0.000116906	2.93e-06	2.36129	2.01163	0.463355
KIRC	CLEC2B	RELT	0.498124	1.2e-34	3.1e-05	0.00456886	5.66e-06	1.66886	3.13786	0.854634
LIHC	PIK3R6	SLC36A1	0.498101	1.8e-24	0.0189703	0.000430915	0.000940336	2.09992	1.98775	0.594787
KIRC	CEACAM4	MILR1	0.498022	1.25e-34	0.000358376	0.109602	0.00246948	1.86387	1.4537	0.191178
KIRC	GPR84	LILRA6	0.498015	1.25e-34	2.94e-05	0.00790492	0.000102561	2.37472	1.71102	-0.0191025
LIHC	DDN	SLC16A3	0.497969	1.86e-24	0.00239616	0.000354667	2.08e-05	9.24968	1.39019	0.27537
LIHC	PLXNA3	RNF144A	0.497591	2.04e-24	0.550484	0.158337	0.121679	1.45708	1.4374	0.237691
LIHC	ANKRD13B	CLCN2	0.497579	2.05e-24	0.0124705	0.000752757	0.00274224	1.87988	1.91399	0.46676
LIHC	RNF144A	SLC7A1	0.497464	2.11e-24	0.158337	0.0540689	0.00124781	1.4374	1.44283	0.299877
LIHC	EFCAB7	TNFRSF11A	0.497332	2.18e-24	0.0119603	0.0329552	0.0232982	2.58449	1.86838	0.476481
LIHC	CDK5R1	SAPCD2	0.497258	2.21e-24	0.00290949	5.18e-05	0.00054944	1.84929	1.72332	0.494395
LIHC	GNGT1	OR8A1	0.49686	2.44e-24	0.00960968	0.00835692	0.0583178	2.52171	30.6045	2.74594
KIRC	GSDMB	TNFSF14	0.496682	2e-34	9.24e-05	6.81e-09	9.28e-09	1.97557	1.58204	0.270447
COAD	LIME1	PCP2	0.496528	2.9e-29	0.0785977	0.28819	0.120234	1.48885	1.73788	0.361202
KICH	LRRTM3	TMPRSS11D	0.496513	3.01e-05	0.040384	0.0829374	0.0113027	358.913	2.04057	0.664827
KIRC	CDHR4	PLXNB3	0.496269	2.31e-34	4.66e-09	1.46e-07	2.97e-08	1.94333	2.02745	0.686572
KIRC	PAQR6	TBC1D3L	0.496248	2.33e-34	0.00247848	0.000339116	2.37e-05	1.58804	2.68181	0.623286
LIHC	ANKRD13B	PLXNA3	0.496187	2.87e-24	0.0124705	0.550484	0.0111387	1.87988	1.45708	0.202268
KIRC	GABRE	SLC16A8	0.496016	2.52e-34	0.0185996	8.01e-05	0.00858233	1.25924	2.07351	0.564937
LIHC	ANKRD13B	ANKRD27	0.495947	3.05e-24	0.0124705	0.00510148	0.00199117	1.87988	1.4819	0.1731
KIRC	CACNB1	CNTNAP1	0.495787	2.73e-34	2.53e-05	2.58e-08	2.36e-08	2.36129	2.25994	0.677723
LIHC	ANKRD27	PLXNA3	0.495786	3.17e-24	0.00510148	0.550484	0.0113884	1.4819	1.45708	0.255312
LIHC	TMEM65	TMEM67	0.495745	3.2e-24	0.106334	0.014789	0.00672485	1.53436	3.14639	0.831984
LIHC	FIBCD1	STX1A	0.495732	3.21e-24	0.000180036	6.3e-05	2.88e-08	1.51415	1.64194	0.395066
LIHC	GPRIN1	KCTD7	0.495668	3.26e-24	0.000416704	0.00287625	0.000216047	1.81521	2.35029	0.516025
COAD	CCDC78	MC1R	0.4956	3.82e-29	0.00164194	5.21e-05	0.000233869	1.61151	2.01658	0.481771
KIRC	LILRA6	PLB1	0.495457	3.07e-34	0.00790492	0.000183977	0.011563	1.71102	2.53691	0.823487
KIRC	CATSPER1	SPHK1	0.495447	3.08e-34	1.43e-08	2.2e-05	1.35e-07	2.00005	1.65769	0.450541
HNSC	AMIGO2	FRMD5	0.494929	2.57e-32	0.171139	1.3e-05	0.00107287	1.16282	1.56653	0.324607
UCEC	CELSR3	DLL3	0.494773	6.2e-35	0.0237493	0.00422103	0.0413085	1.7182	1.43056	0.291745
KIRC	FCGR1B	MB21D1	0.494731	3.95e-34	0.000452502	0.13951	0.0356298	2.91367	1.62261	0.04701
LIHC	SAPCD2	SLC36A1	0.494632	4.19e-24	5.18e-05	0.000430915	0.000965084	1.72332	1.98775	0.459128
KIRC	GNG13	TBC1D3F	0.494621	4.11e-34	0.000786399	0.0173727	0.000493693	3.13879	13300000000000	19.2252
LIHC	ANKRD13B	CHRNA5	0.494496	4.33e-24	0.0124705	0.00615587	0.000443285	1.87988	2.75019	0.514235
LIHC	MELK	TMEM65	0.494465	4.36e-24	0.000496713	0.106334	0.000719774	1.52231	1.53436	0.246741
LIHC	CNTNAP1	MELK	0.494461	4.36e-24	0.0129701	0.000496713	0.00098483	1.48514	1.52231	0.369567
LIHC	ANKRD13B	EFNA5	0.494432	4.4e-24	0.0124705	0.0024541	0.00119842	1.87988	1.36619	0.109303
KIRC	BEST1	LTB4R2	0.494316	4.57e-34	0.000201048	4.77e-06	1.98e-05	2.03656	1.98073	0.426012
KIRC	DEF6	KLRC4	0.494092	4.94e-34	8.63e-05	0.00444314	0.00824869	1.4779	2.14559	0.219411
KIRC	CNIH2	RASL10A	0.494054	5e-34	2.54e-07	0.0173408	9.32e-07	3.57137	1.67818	-0.0363886
LIHC	ANKRD27	CDK5R1	0.493928	4.96e-24	0.00510148	0.00290949	5.78e-05	1.4819	1.84929	0.42288
KIRC	IGFLR1	PLB1	0.493867	5.34e-34	9.36e-10	0.000183977	1.65e-06	2.12329	2.53691	0.277266
LIHC	GPRIN1	IGSF3	0.49379	5.13e-24	0.000416704	0.00247566	3.14e-08	1.81521	1.42928	0.239078
LIHC	GPRIN1	TYRO3	0.493788	5.13e-24	0.000416704	0.00616557	0.00599516	1.81521	1.29301	0.129822
KIRC	CACNB1	SLC16A8	0.49371	5.64e-34	2.53e-05	8.01e-05	2.05e-07	2.36129	2.07351	0.397822
KIRC	CABP7	LAT	0.493606	5.84e-34	3.04e-08	0.000314056	6.53e-09	9.12833	2.63518	0.749395
KIRC	ADAM8	CLEC2D	0.493598	5.86e-34	9.87e-08	7.43e-05	9.39e-10	1.79257	1.70711	0.230111
KIRC	KLRC4	LAT	0.493494	6.08e-34	0.00444314	0.000314056	2.53e-06	2.14559	2.63518	0.899096
LIHC	STX1A	TNFRSF11A	0.493317	5.75e-24	6.3e-05	0.0329552	0.000123639	1.64194	1.86838	0.492995
KIRC	CATSPER1	IGFLR1	0.493161	6.82e-34	1.43e-08	9.36e-10	1.11e-11	2.00005	2.12329	0.758866
LIHC	CNTNAP1	OSBPL3	0.492968	6.25e-24	0.0129701	0.0210489	0.003824	1.48514	1.51959	0.265281
LIHC	ANKRD13B	PRR7	0.492884	6.38e-24	0.0124705	0.0296571	0.000665297	1.87988	1.41412	0.173878
KIRC	PRRT2	TBC1D3L	0.492813	7.69e-34	0.000574157	0.000339116	3.75e-05	1.52064	2.68181	0.769063
KIRC	CLEC2B	PARVG	0.492778	7.79e-34	3.1e-05	0.010894	0.000446499	1.66886	1.56857	0.169185
UCEC	DLL3	MAST1	0.492575	1.36e-34	0.00422103	0.000241098	6.45e-06	1.43056	1.563	0.25674
KIRC	CNTNAP1	LTB4R	0.492546	8.44e-34	2.58e-08	1.03e-07	6.53e-10	2.25994	1.87398	0.38526
LIHC	IGSF3	LRP12	0.492542	6.93e-24	0.00247566	0.00619843	0.000536568	1.42928	1.91045	0.415134
LIHC	CSMD1	GABRA3	0.492515	6.97e-24	0.055772	9.22e-05	0.0128997	1.9615	1.68398	0.41548
LIHC	GPRIN1	PLXNA1	0.492452	7.08e-24	0.000416704	0.00100353	0.000182007	1.81521	1.54173	0.282724
KIRC	LSMEM1	SMIM23	0.492351	9.03e-34	0.00562525	1.23e-05	0.000371978	2.02323	3.67422	0.747748
KIRC	ARHGEF39	GPC2	0.492203	9.5e-34	0.00483576	1.53e-05	5.67e-05	1.86381	2.31657	0.587126
KIRC	CCDC78	MICALL2	0.492016	1.01e-33	5.1e-05	4.76e-06	1.3e-07	1.6392	1.9591	0.605446
LIHC	ANKRD13B	TMEM67	0.491991	7.91e-24	0.0124705	0.014789	0.00423866	1.87988	3.14639	0.80158
KIRP	GJB4	OTOF	0.491864	7.89e-19	0.131191	0.0100567	0.0664279	1.54863	6.09768	1.04873
LIHC	SAPCD2	TMEM206	0.491849	8.18e-24	5.18e-05	0.000212248	0.000818516	1.72332	2.08256	0.456556
KIRC	CLEC2D	TRPM2	0.491735	1.12e-33	7.43e-05	0.00289878	0.000478087	1.70711	1.62313	0.23697
LIHC	PTK7	SLC7A1	0.491723	8.43e-24	0.126146	0.0540689	0.0159703	1.3082	1.44283	0.283176
KIRP	DLL3	GPRIN1	0.491676	8.17e-19	9.54e-05	0.022425	0.00563047	4.13349	2.49783	0.442185
LIHC	PVRL1	SLC26A2	0.491669	8.54e-24	0.00503749	0.049106	0.0110888	1.55329	1.62576	0.278772
KIRC	GPC2	STX1B	0.491549	1.19e-33	1.53e-05	0.0218729	0.000169316	2.31657	1.73378	0.348364
KIRC	CLEC2B	CYTH4	0.491484	1.22e-33	3.1e-05	0.00323262	3.11e-05	1.66886	1.43822	0.0988081
KIRC	CABP7	MC1R	0.491298	1.3e-33	3.04e-08	2.26e-06	5.87e-06	9.12833	2.41108	0.675179
KIRC	LTB4R	TREML1	0.491253	1.32e-33	1.03e-07	0.00237367	9.47e-08	1.87398	1.84124	0.0954448
KIRC	ADAM8	TRBV28	0.49104	1.42e-33	9.87e-08	0.325123	4.01e-06	1.79257	1.18791	-0.032196
LIHC	CLCN2	TYRO3	0.490977	1.01e-23	0.000752757	0.00616557	0.000556367	1.91399	1.29301	0.13044
KIRC	CNIH2	FMNL1	0.490866	1.51e-33	2.54e-07	0.000983264	3.3e-06	3.57137	1.60664	0.269217
KIRC	ADAM11	LAT	0.490689	1.6e-33	2.33e-07	0.000314056	3.16e-06	2.09734	2.63518	0.85559
LIHC	ABCC5	SLC16A3	0.49056	1.11e-23	0.000178594	0.000354667	8.47e-06	2.34269	1.39019	0.212248
KIRC	GSDMB	KCNN4	0.490365	1.79e-33	9.24e-05	6.9e-08	5.35e-08	1.97557	2.26376	0.548066
UCEC	CLDN6	NKAIN4	0.490349	2.98e-34	1.87e-05	0.00186975	0.00785798	1.13306	1.23859	0.130422
KIRC	IGFLR1	KIAA1324	0.4903	1.83e-33	9.36e-10	4.54e-07	7.72e-09	2.12329	1.45258	-0.0199896
LUAD	GJB2	GPR87	0.490263	2.24e-32	0.000140767	0.0385622	0.000212372	1.17581	1.1225	0.0521261
KIRC	ADAM8	SLCO5A1	0.490219	1.88e-33	9.87e-08	0.000938772	3.67e-05	1.79257	12.7518	1.25636
LIHC	IGSF3	MELK	0.490002	1.27e-23	0.00247566	0.000496713	3.48e-05	1.42928	1.52231	0.303962
KIRC	FMNL1	SPHK1	0.489939	2.07e-33	0.000983264	2.2e-05	3.78e-06	1.60664	1.65769	0.414286
KIRC	CLEC2D	MILR1	0.489918	2.09e-33	7.43e-05	0.109602	0.00247342	1.70711	1.4537	0.100786
KIRC	LAT	TNFSF14	0.489833	2.15e-33	0.000314056	6.81e-09	2.84e-08	2.63518	1.58204	0.364649
KIRC	ADAM11	AGER	0.48979	2.18e-33	2.33e-07	1.74e-05	7.53e-05	2.09734	1.55008	0.38585
KIRC	GPR84	MARCO	0.489614	2.32e-33	2.94e-05	0.00880187	2.96e-06	2.37472	1.25124	0.0722284
KIRC	KCNN4	RTP5	0.48944	2.46e-33	6.9e-08	0.00216268	8.47e-07	2.26376	5.81584	0.576632
KIRC	ADAM12	AQP9	0.489435	2.46e-33	0.000154299	3.41e-05	3.84e-07	1.45561	1.22257	0.102452
KIRC	DEF6	TNFRSF25	0.489354	2.53e-33	8.63e-05	0.0160449	0.000667399	1.4779	1.49615	0.283436
KIRC	ADAM11	LTB4R	0.489327	2.56e-33	2.33e-07	1.03e-07	1.61e-06	2.09734	1.87398	0.580154
KIRC	CCDC78	LAT	0.489301	2.58e-33	5.1e-05	0.000314056	1.83e-05	1.6392	2.63518	0.740868
LIHC	FLVCR1	TMEM206	0.489163	1.55e-23	0.00674711	0.000212248	0.0147857	1.7576	2.08256	0.479425
LIHC	LRP8	OSBPL3	0.489151	1.56e-23	0.0102959	0.0210489	0.000705165	2.0388	1.51959	0.27308
LIHC	GPRC5D	OSBPL3	0.489104	1.57e-23	0.0456162	0.0210489	0.0523092	3.60327	1.51959	0.203576
KIRC	CEACAM4	CYTH4	0.488968	2.89e-33	0.000358376	0.00323262	0.00935125	1.86387	1.43822	0.205607
LIHC	CLCN2	TMEM65	0.48889	1.66e-23	0.000752757	0.106334	0.000401626	1.91399	1.53436	0.234147
KIRC	ARHGEF39	SLC16A8	0.488821	3.04e-33	0.00483576	8.01e-05	0.000447292	1.86381	2.07351	0.557851
LIHC	GPRIN1	MELK	0.488556	1.79e-23	0.000416704	0.000496713	0.000536312	1.81521	1.52231	0.303276
KIRC	CACNA2D4	IL20RB	0.488534	3.35e-33	0.086982	2.95e-08	1.72e-08	1.45176	1.23273	0.217189
LIHC	ANKRD13B	TMEM65	0.488484	1.82e-23	0.0124705	0.106334	0.00156236	1.87988	1.53436	0.276136
LIHC	BAIAP2L2	SAPCD2	0.488449	1.84e-23	0.134555	5.18e-05	0.000160628	1.19687	1.72332	0.490869
LIHC	PTK7	PVRL1	0.488334	1.89e-23	0.126146	0.00503749	0.140058	1.3082	1.55329	0.347563
LIHC	GPRIN1	STX1A	0.488136	1.98e-23	0.000416704	6.3e-05	0.00104762	1.81521	1.64194	0.231578
KIRC	FCGR1C	KLRC4	0.488052	3.95e-33	0.00190031	0.00444314	0.00021543	2.07146	2.14559	0.0713134
LIHC	ARHGEF39	TYRO3	0.487968	2.06e-23	0.0171807	0.00616557	0.0322073	1.81588	1.29301	0.164701
KIRP	DLL3	HTR3A	0.487934	1.63e-18	9.54e-05	0.653716	0.00447049	4.13349	2.49344	0.529891
LIHC	OSBPL3	SLC26A2	0.487802	2.14e-23	0.0210489	0.049106	0.00143475	1.51959	1.62576	0.351143
KIRC	CNIH2	STX1B	0.48779	4.32e-33	2.54e-07	0.0218729	6e-06	3.57137	1.73378	0.136722
LIHC	SAPCD2	SLC7A1	0.487591	2.25e-23	5.18e-05	0.0540689	5.09e-05	1.72332	1.44283	0.175191
KIRC	CLEC12B	DEF6	0.487557	4.68e-33	0.0106097	8.63e-05	0.00341998	3.96779	1.4779	0.362141
KIRC	MICALL2	STX1B	0.487334	5.04e-33	4.76e-06	0.0218729	2.24e-06	1.9591	1.73378	0.0324303
LIHC	PRR7	SAPCD2	0.487244	2.44e-23	0.0296571	5.18e-05	4.26e-06	1.41412	1.72332	0.482982
LIHC	MAGEE1	SLC36A1	0.487222	2.46e-23	0.0898316	0.000430915	0.0260543	1.90466	1.98775	0.616105
LIHC	BFSP1	SAPCD2	0.487217	2.46e-23	0.00334989	5.18e-05	0.000342528	2.88553	1.72332	0.427352
KIRC	CCDC78	PILRB	0.487193	5.29e-33	5.1e-05	0.00395223	0.000295845	1.6392	1.25404	0.0947849
KIRC	PIK3R6	TRPM2	0.487162	5.35e-33	0.0320807	0.00289878	0.00154904	1.5934	1.62313	0.326695
LUAD	CDK5R1	GPRIN1	0.487069	6.42e-32	0.0636598	0.000267452	0.00572005	1.43139	1.34735	0.199353
LIHC	SLC26A2	TMEM65	0.486993	2.59e-23	0.049106	0.106334	0.00107441	1.62576	1.53436	0.336047
KIRC	MCEMP1	OSCAR	0.486949	5.75e-33	0.00113755	0.000262252	0.000143623	1.75615	1.79124	0.483574
LIHC	ANKRD27	STX1A	0.486886	2.66e-23	0.00510148	6.3e-05	1.65e-05	1.4819	1.64194	0.369245
KIRC	DOK3	SPHK1	0.486844	5.96e-33	4.48e-05	2.2e-05	1.58e-08	1.87877	1.65769	0.363487
KIRC	GPC2	SLC16A8	0.48667	6.32e-33	1.53e-05	8.01e-05	3.67e-05	2.31657	2.07351	0.588633
KIRC	IGLJ1	RLTPR	0.486654	6.36e-33	0.00541551	0.000257224	0.00102741	1.72007	2.00841	0.561573
KIRC	GPR84	TRBV28	0.486606	6.46e-33	2.94e-05	0.325123	7.71e-05	2.37472	1.18791	-0.0461859
KIRC	DRD4	PILRB	0.486229	7.34e-33	0.0101122	0.00395223	0.000883318	1.82162	1.25404	0.110594
LIHC	GPRC5D	PLXNA1	0.486167	3.15e-23	0.0456162	0.00100353	0.00447443	3.60327	1.54173	0.274169
UCEC	CLDN6	GPR158	0.486152	1.29e-33	1.87e-05	0.000374734	2.41e-06	1.13306	2.252	0.561957
KIRP	CHRNA5	GPRIN1	0.486086	2.29e-18	8.03e-06	0.022425	0.000270449	7.2508	2.49783	0.354201
LIHC	ADAM22	RNF144A	0.485931	3.33e-23	0.0203322	0.158337	0.0586939	2.8186	1.4374	0.228825
KIRC	ASIC3	CABP7	0.485807	8.47e-33	3.44e-11	3.04e-08	1.78e-12	2.8396	9.12833	1.50794
LIHC	GPSM2	PVRL1	0.485675	3.53e-23	9.9e-05	0.00503749	0.00398326	2.17251	1.55329	0.267293
KIRC	GPR84	SLCO5A1	0.48543	9.62e-33	2.94e-05	0.000938772	0.000249207	2.37472	12.7518	1.63368
LIHC	ARHGEF39	KCTD7	0.484987	4.15e-23	0.0171807	0.00287625	0.000540301	1.81588	2.35029	0.651061
KIRC	FCGR1C	RTP5	0.484633	1.26e-32	0.00190031	0.00216268	0.0023446	2.07146	5.81584	0.923488
KIRC	RELT	TREML1	0.484578	1.28e-32	0.00456886	0.00237367	8.89e-05	3.13786	1.84124	0.0251323
LIHC	ANKRD13B	SLC36A1	0.484052	5.17e-23	0.0124705	0.000430915	0.000441924	1.87988	1.98775	0.514773
LIHC	ARHGEF39	TMEM206	0.484051	5.17e-23	0.0171807	0.000212248	0.000553642	1.81588	2.08256	0.587258
LIHC	CHRNA5	GPRIN1	0.483904	5.35e-23	0.00615587	0.000416704	0.00184874	2.75019	1.81521	0.518274
KIRC	CDK5R2	CELSR3	0.483608	1.78e-32	1.25e-08	8.87e-07	1.8e-08	1.48809	2.29832	0.933129
LIHC	ANKRD27	RNF144A	0.483342	6.1e-23	0.00510148	0.158337	0.0258743	1.4819	1.4374	0.221884
KIRC	CLEC2D	MC1R	0.483235	2.02e-32	7.43e-05	2.26e-06	1.36e-07	1.70711	2.41108	0.663931
KIRC	ARHGEF39	KCNIP2	0.483202	2.04e-32	0.00483576	0.000116906	9.89e-07	1.86381	2.01163	0.597636
LIHC	DDN	SLC30A8	0.4832	6.3e-23	0.00239616	0.000564496	0.00294809	9.24968	2.29525	0.497996
LIHC	TMEM206	TYRO3	0.483018	6.58e-23	0.000212248	0.00616557	0.00987539	2.08256	1.29301	0.138947
LIHC	SLC36A1	STX1A	0.482972	6.65e-23	0.000430915	6.3e-05	2.24e-05	1.98775	1.64194	0.250298
LIHC	SLC36A1	TBC1D30	0.482942	6.69e-23	0.000430915	0.000196006	6.68e-05	1.98775	1.85936	0.373595
LIHC	PVRL1	SLC36A1	0.482933	6.71e-23	0.00503749	0.000430915	2.5e-05	1.55329	1.98775	0.517296
KIRC	KCNN4	LAT	0.482877	2.27e-32	6.9e-08	0.000314056	1.56e-08	2.26376	2.63518	0.41316
KIRC	GPR84	SPHK1	0.482812	2.32e-32	2.94e-05	2.2e-05	2.96e-07	2.37472	1.65769	0.314892
KIRC	MICALL2	RTP5	0.482678	2.43e-32	4.76e-06	0.00216268	1.66e-05	1.9591	5.81584	0.560358
KIRC	RTP5	TRPM2	0.48262	2.48e-32	0.00216268	0.00289878	0.00845084	5.81584	1.62313	0.316336
LIHC	FAM171A2	PVRL1	0.482398	7.59e-23	0.0302103	0.00503749	0.0476485	1.69457	1.55329	0.344045
KIRC	CLEC12B	FMNL1	0.482396	2.67e-32	0.0106097	0.000983264	0.0124521	3.96779	1.60664	0.44954
LIHC	CHRNA5	SLC7A1	0.482377	7.63e-23	0.00615587	0.0540689	0.0046458	2.75019	1.44283	0.279457
KIRC	CLEC12B	FCGR1B	0.482274	2.78e-32	0.0106097	0.000452502	5.92e-05	3.96779	2.91367	1.06853
LIHC	CHRNA5	FAM171A2	0.482246	7.87e-23	0.00615587	0.0302103	0.00165092	2.75019	1.69457	0.36585
KIRC	PLXNB3	RELT	0.482206	2.84e-32	1.46e-07	0.00456886	1.68e-06	2.02745	3.13786	0.801058
LIHC	KCTD7	STX1A	0.482163	8.02e-23	0.00287625	6.3e-05	4.59e-06	2.35029	1.64194	0.32027
LIHC	FAM171A2	GPSM2	0.482082	8.17e-23	0.0302103	9.9e-05	0.00126786	1.69457	2.17251	0.66637
KIRC	MB21D1	TRBV28	0.482038	3.01e-32	0.13951	0.325123	0.0626794	1.62261	1.18791	0.116694
KIRC	CD72	TREML1	0.481902	3.15e-32	0.0080488	0.00237367	0.000777929	1.52757	1.84124	0.281958
KIRC	EFNA3	PTPRN	0.481477	3.63e-32	0.00651444	0.00484558	0.000284154	1.48891	1.2403	0.122845
KIRC	FCGR1B	TNFSF14	0.481389	3.74e-32	0.000452502	6.81e-09	3.39e-07	2.91367	1.58204	0.346082
KIRC	FPR2	GPR97	0.481376	3.75e-32	0.0645279	0.000192138	3.22e-05	1.48322	1.85941	0.606862
LIHC	SOCS7	TYRO3	0.481322	9.75e-23	0.00302674	0.00616557	0.0157761	1.70794	1.29301	0.178106
KIRC	FPR2	LILRA6	0.481275	3.88e-32	0.0645279	0.00790492	0.0542289	1.48322	1.71102	0.407813
KIRC	CYTH4	SIGLEC16	0.48121	3.97e-32	0.00323262	0.00377798	0.000686433	1.43822	1.85327	0.312783
LIHC	SLC26A2	TYRO3	0.481193	1e-22	0.049106	0.00616557	0.00892723	1.62576	1.29301	0.169216
LIHC	GRIN2D	STX1A	0.481144	1.02e-22	0.000726517	6.3e-05	2.75e-05	1.90975	1.64194	0.303059
LIHC	PLXNA1	TNFRSF11A	0.481091	1.03e-22	0.00100353	0.0329552	9.95e-05	1.54173	1.86838	0.406015
KIRC	PAQR6	TREML1	0.481037	4.2e-32	0.00247848	0.00237367	7.99e-05	1.58804	1.84124	0.199932
KIRC	RASL10A	TBC1D3L	0.480817	4.52e-32	0.0173408	0.000339116	0.00100958	1.67818	2.68181	0.94538
LIHC	CDK5R1	KITLG	0.480688	1.13e-22	0.00290949	0.0235012	0.00582066	1.84929	1.4859	0.300369
KIRC	CNTNAP1	FAP	0.480407	5.18e-32	2.58e-08	0.0139619	8.05e-06	2.25994	1.48125	0.0118058
KIRC	CD72	LAT	0.480377	5.23e-32	0.0080488	0.000314056	5.55e-06	1.52757	2.63518	0.683941
KIRC	LSMEM1	STX1B	0.480242	5.47e-32	0.00562525	0.0218729	2.5e-05	2.02323	1.73378	0.219528
KIRC	PLXNB3	ZP1	0.480197	5.56e-32	1.46e-07	1.59e-05	3.73e-11	2.02745	1.63698	0.190562
KIRC	TBC1D3B	TBC1D3L	0.480064	5.81e-32	0.0210468	0.000339116	2.83e-05	8.46273	2.68181	0.923705
KIRC	ADAM12	SPHK1	0.479914	6.1e-32	0.000154299	2.2e-05	8.93e-07	1.45561	1.65769	0.371154
KIRC	GPC2	MC1R	0.479853	6.23e-32	1.53e-05	2.26e-06	5.35e-06	2.31657	2.41108	0.791129
KIRP	ADAM18	IL20RB	0.47985	7.08e-18	0.0216227	8.8e-06	1.27e-07	8.17328	1.54836	0.33893
KIRC	MICALL2	OR11H7	0.47982	6.3e-32	4.76e-06	0.00336687	1.26e-06	1.9591	9.05445	1.06856
KIRC	AGER	PARVG	0.479701	6.55e-32	1.74e-05	0.010894	0.00211094	1.55008	1.56857	0.21713
KIRC	OSCAR	SPHK1	0.479676	6.61e-32	0.000262252	2.2e-05	5.44e-06	1.79124	1.65769	0.371641
LIHC	ABCC5	DAGLA	0.479567	1.46e-22	0.000178594	0.0824331	0.000137021	2.34269	1.48983	0.180392
LIHC	CNTNAP1	TYRO3	0.479504	1.48e-22	0.0129701	0.00616557	0.0503642	1.48514	1.29301	0.157947
KIRC	CNIH2	KCNN4	0.479368	7.31e-32	2.54e-07	6.9e-08	2.39e-08	3.57137	2.26376	0.669814
KIRC	DRD4	PDE6C	0.479333	7.4e-32	0.0101122	0.00027963	0.000294388	1.82162	4.32679	1.0886
LUAD	GJB3	IL20RB	0.479286	8.01e-31	1.29e-05	0.0161315	3.53e-06	1.29277	1.15099	0.0159717
LIHC	CDK5R1	SLC36A1	0.479211	1.59e-22	0.00290949	0.000430915	0.000285918	1.84929	1.98775	0.603485
KIRC	CPNE7	GSDMB	0.479141	7.89e-32	6.41e-08	9.24e-05	4.13e-09	1.57366	1.97557	0.489784
KIRC	MARCO	SLAMF8	0.479024	8.2e-32	0.00880187	0.400335	0.00328807	1.25124	1.2458	0.132713
KIRC	CYTH4	KLRC4	0.478945	8.41e-32	0.00323262	0.00444314	0.000661826	1.43822	2.14559	0.357074
KIRC	CLEC12B	STX1B	0.478859	8.66e-32	0.0106097	0.0218729	0.00134348	3.96779	1.73378	0.463361
KIRC	ARHGEF39	GABRE	0.478766	8.93e-32	0.00483576	0.0185996	0.00783214	1.86381	1.25924	0.155247
KIRC	C9orf172	CNIH2	0.478741	9e-32	0.000333225	2.54e-07	1.03e-05	1.5722	3.57137	1.11475
KIRC	SLC16A8	ZGRF1	0.478684	9.17e-32	8.01e-05	0.000473879	0.000282022	2.07351	2.26193	0.48686
LIHC	MELK	OSBPL3	0.4786	1.82e-22	0.000496713	0.0210489	0.00487143	1.52231	1.51959	0.150206
KIRC	CNIH2	PARVG	0.47851	9.71e-32	2.54e-07	0.010894	0.000302072	3.57137	1.56857	0.229543
KIRC	GPR171	LILRA6	0.478313	1.04e-31	0.117374	0.00790492	0.0206388	1.38142	1.71102	0.359559
KIRC	GABRE	ZGRF1	0.478281	1.05e-31	0.0185996	0.000473879	0.00993792	1.25924	2.26193	0.563809
KIRC	FCGR1C	TNFSF14	0.478246	1.06e-31	0.00190031	6.81e-09	7.69e-07	2.07146	1.58204	0.350296
LIHC	CLCN2	EFNA4	0.478226	1.99e-22	0.000752757	0.00190007	0.00168348	1.91399	1.45716	0.245471
LIHC	CNTNAP1	GPSM2	0.478205	2e-22	0.0129701	9.9e-05	0.000371591	1.48514	2.17251	0.68223
KIRC	GPRIN1	MELK	0.478197	1.08e-31	2.44e-05	0.000232841	0.00111029	1.69714	2.14853	0.655434
KIRC	ADAM8	PLB1	0.478107	1.11e-31	9.87e-08	0.000183977	2.53e-06	1.79257	2.53691	0.421237
KIRC	CEACAM4	GPR84	0.478093	1.11e-31	0.000358376	2.94e-05	9.69e-05	1.86387	2.37472	0.723402
KIRC	FCGR1C	MB21D1	0.478042	1.13e-31	0.00190031	0.13951	0.00493	2.07146	1.62261	0.0838508
LIHC	CNTNAP1	RACGAP1	0.477892	2.15e-22	0.0129701	0.00559298	0.000413557	1.48514	1.54079	0.370421
KIRC	CABP7	CNIH2	0.477763	1.24e-31	3.04e-08	2.54e-07	3.47e-07	9.12833	3.57137	0.860798
KIRC	AGER	SMIM23	0.477758	1.25e-31	1.74e-05	1.23e-05	0.000348132	1.55008	3.67422	0.702818
LIHC	ARHGEF39	GPRC5D	0.477757	2.21e-22	0.0171807	0.0456162	0.00827103	1.81588	3.60327	1.01681
LIHC	RACGAP1	SLC26A2	0.477753	2.21e-22	0.00559298	0.049106	8.38e-05	1.54079	1.62576	0.223827
LIHC	GPRC5D	SLC36A1	0.477581	2.3e-22	0.0456162	0.000430915	0.0103482	3.60327	1.98775	0.491904
LIHC	LRP8	TNFRSF11A	0.477562	2.31e-22	0.0102959	0.0329552	0.000293525	2.0388	1.86838	0.493877
LIHC	CNTNAP1	TMEM65	0.477532	2.33e-22	0.0129701	0.106334	0.0205526	1.48514	1.53436	0.336408
KIRC	FCRL2	KCNN4	0.477531	1.34e-31	0.176012	6.9e-08	4.91e-08	2.22339	2.26376	0.864511
KIRC	CPNE7	KREMEN2	0.477472	1.37e-31	6.41e-08	8.56e-09	1.52e-09	1.57366	1.98068	0.185035
LIHC	ENTPD2	GPRIN1	0.47745	2.37e-22	0.131731	0.000416704	0.0187868	1.38175	1.81521	0.500649
LIHC	CHRNA5	EFCAB7	0.477339	2.43e-22	0.00615587	0.0119603	0.00141689	2.75019	2.58449	0.703304
LIHC	OSBPL3	RACGAP1	0.477332	2.44e-22	0.0210489	0.00559298	0.0184596	1.51959	1.54079	0.382735
KIRC	SPHK1	STAC3	0.477223	1.49e-31	2.2e-05	4.32e-05	3.89e-08	1.65769	2.3538	0.629792
KIRC	CNTNAP1	PRRT2	0.477124	1.53e-31	2.58e-08	0.000574157	5.6e-07	2.25994	1.52064	0.10839
STAD	OR10A5	SLC22A16	0.477023	2.74e-21	7.53e-05	0.307503	0.00188015	10.7608	4.63481	0.693631
LIHC	PLXNA3	PRR7	0.476957	2.66e-22	0.550484	0.0296571	0.00452092	1.45708	1.41412	0.257161
KIRC	CABP7	RLTPR	0.476731	1.75e-31	3.04e-08	0.000257224	9.9e-08	9.12833	2.00841	0.427415
LIHC	EPHA6	FAM171A2	0.476577	2.9e-22	0.00709966	0.0302103	0.00497932	2.14625	1.69457	0.445406
KIRC	KCNN4	MILR1	0.476575	1.84e-31	6.9e-08	0.109602	2.63e-05	2.26376	1.4537	0.0512033
KIRC	LAT	NTNG2	0.476548	1.85e-31	0.000314056	0.000282493	3.67e-06	2.63518	1.99992	0.442295
LIHC	EFNA4	SAPCD2	0.47639	3.02e-22	0.00190007	5.18e-05	5.91e-05	1.45716	1.72332	0.44194
KIRC	CEACAM4	STAC3	0.47634	1.98e-31	0.000358376	4.32e-05	9.39e-06	1.86387	2.3538	0.729148
LIHC	ANKRD27	SRGAP2	0.476324	3.07e-22	0.00510148	0.00464013	0.00204893	1.4819	1.83938	0.479833
KIRC	ADAM8	LAT	0.47631	2e-31	9.87e-08	0.000314056	1.27e-08	1.79257	2.63518	0.320176
KIRC	FMNL1	TNFRSF25	0.476164	2.1e-31	0.000983264	0.0160449	0.000700314	1.60664	1.49615	0.273501
KIRC	BEST1	LTB4R	0.476096	2.15e-31	0.000201048	1.03e-07	9.54e-10	2.03656	1.87398	0.555972
KIRC	GPRIN1	PRR7	0.476076	2.16e-31	2.44e-05	0.0645895	0.00152086	1.69714	1.38184	0.138213
KIRC	FAP	SPHK1	0.475993	2.22e-31	0.0139619	2.2e-05	0.000248882	1.48125	1.65769	0.460504
LIHC	KCTD7	SAPCD2	0.475869	3.4e-22	0.00287625	5.18e-05	0.000761213	2.35029	1.72332	0.44546
KIRC	CLEC12B	MILR1	0.475816	2.36e-31	0.0106097	0.109602	0.00752543	3.96779	1.4537	0.311874
LIHC	SRGAP2	TMEM67	0.47581	3.45e-22	0.00464013	0.014789	0.000559242	1.83938	3.14639	0.882618
KIRC	CABP7	LSMEM1	0.475563	2.56e-31	3.04e-08	0.00562525	8.39e-06	9.12833	2.02323	0.510442
LIHC	CDK5R1	FAM171A2	0.475473	3.72e-22	0.00290949	0.0302103	0.00256389	1.84929	1.69457	0.38341
KIRC	FMNL1	KLRC4	0.475363	2.73e-31	0.000983264	0.00444314	0.00111619	1.60664	2.14559	0.17838
KIRC	ARHGEF39	CACNB1	0.475349	2.75e-31	0.00483576	2.53e-05	1.85e-05	1.86381	2.36129	0.765562
KIRC	CLEC12B	CYTH4	0.475208	2.87e-31	0.0106097	0.00323262	0.011403	3.96779	1.43822	0.308042
KIRC	FCGR1B	KLRC4	0.475034	3.04e-31	0.000452502	0.00444314	0.000265208	2.91367	2.14559	0.0710313
KIRC	DRD4	RASL10A	0.475034	3.04e-31	0.0101122	0.0173408	0.000623635	1.82162	1.67818	0.167138
KIRP	GPRIN1	MELK	0.475018	1.67e-17	0.022425	0.000321593	0.000925217	2.49783	4.18014	1.28881
KIRC	FCRL2	GPR171	0.474893	3.19e-31	0.176012	0.117374	0.183877	2.22339	1.38142	0.247573
LIHC	RACGAP1	TMEM67	0.474776	4.36e-22	0.00559298	0.014789	0.0124093	1.54079	3.14639	0.79203
KIRC	MILR1	RLTPR	0.474773	3.31e-31	0.109602	0.000257224	0.0029889	1.4537	2.00841	0.58139
KIRC	CNTNAP1	TNFRSF25	0.474699	3.39e-31	2.58e-08	0.0160449	2.65e-08	2.25994	1.49615	0.109466
LIHC	IGSF3	SAPCD2	0.474579	4.56e-22	0.00247566	5.18e-05	0.000398811	1.42928	1.72332	0.392523
KIRC	PLB1	PSTPIP1	0.47455	3.56e-31	0.000183977	0.0466482	0.00159539	2.53691	1.43698	0.223566
KIRC	C9orf172	KCNIP2	0.474402	3.74e-31	0.000333225	0.000116906	5.85e-06	1.5722	2.01163	0.587296
LIHC	GPRC5D	LRP8	0.474396	4.75e-22	0.0456162	0.0102959	0.0118161	3.60327	2.0388	0.393517
LIHC	MAGEE1	SRGAP2	0.474377	4.77e-22	0.0898316	0.00464013	0.0523522	1.90466	1.83938	0.488239
LIHC	IGSF3	TMEM206	0.474346	4.8e-22	0.00247566	0.000212248	0.000242651	1.42928	2.08256	0.495065
KIRC	MARCO	MCEMP1	0.474315	3.85e-31	0.00880187	0.00113755	0.00403738	1.25124	1.75615	0.412971
KIRC	MC1R	ZGRF1	0.474296	3.87e-31	2.26e-06	0.000473879	3.23e-05	2.41108	2.26193	0.23887
KIRC	PARVG	TNFRSF25	0.474048	4.2e-31	0.010894	0.0160449	0.00165835	1.56857	1.49615	0.307193
KIRC	KLRC4	TRBV28	0.474036	4.21e-31	0.00444314	0.325123	0.059481	2.14559	1.18791	0.118899
KIRC	DOK3	MB21D1	0.474011	4.25e-31	4.48e-05	0.13951	0.000173838	1.87877	1.62261	0.0470556
KIRC	KLRC4	MB21D1	0.473786	4.57e-31	0.00444314	0.13951	0.0727715	2.14559	1.62261	0.335663
KIRC	CLEC12B	RTP5	0.473657	4.77e-31	0.0106097	0.00216268	0.0121172	3.96779	5.81584	1.61104
KIRC	LTB4R	OR11H7	0.473339	5.29e-31	1.03e-07	0.00336687	4.51e-08	1.87398	9.05445	1.01143
KIRC	MICALL2	PLEKHN1	0.473324	5.31e-31	4.76e-06	0.00161061	4.08e-06	1.9591	1.72453	0.168503
LIHC	SLC16A3	SLC36A1	0.47323	6.18e-22	0.000354667	0.000430915	2.36e-05	1.39019	1.98775	0.473236
KIRC	CD72	GSDMB	0.473161	5.6e-31	0.0080488	9.24e-05	6.26e-08	1.52757	1.97557	0.590605
KIRC	IGFLR1	NTNG2	0.473133	5.65e-31	9.36e-10	0.000282493	2.34e-05	2.12329	1.99992	0.283116
LIHC	LRP12	SLC16A3	0.473099	6.37e-22	0.00619843	0.000354667	2e-06	1.91045	1.39019	0.245882
LIHC	SEMA4F	SLC26A2	0.473009	6.5e-22	0.0559705	0.049106	0.105911	1.60303	1.62576	0.343583
KIRC	CLEC12B	TNFRSF25	0.47295	6e-31	0.0106097	0.0160449	0.00201269	3.96779	1.49615	0.378931
KIRC	CYTH4	TNFSF14	0.47295	6e-31	0.00323262	6.81e-09	0.000939355	1.43822	1.58204	0.42729
KIRC	KLRC4	MILR1	0.472889	6.12e-31	0.00444314	0.109602	0.00380029	2.14559	1.4537	0.2948
LIHC	RNF144A	TMEM206	0.472845	6.74e-22	0.158337	0.000212248	0.0125044	1.4374	2.08256	0.655983
LIHC	TMEM65	TNFRSF11A	0.472837	6.75e-22	0.106334	0.0329552	0.043216	1.53436	1.86838	0.407494
KICH	GSDMC	SIGLEC15	0.472533	8.06e-05	0.0719647	0.117791	0.14039	2.25147	2.41421	0.558677
KIRC	FCGR1B	SIGLEC16	0.472158	7.75e-31	0.000452502	0.00377798	0.00152591	2.91367	1.85327	0.148063
KIRC	CDHR4	CPNE7	0.472135	7.81e-31	4.66e-09	6.41e-08	5.26e-09	1.94333	1.57366	0.447937
LIHC	GJD4	SHISA7	0.472105	7.96e-22	0.0108249	0.307438	0.00347329	470.22	8948831861	11.0448
KIRC	NTNG2	STAC3	0.472085	7.94e-31	0.000282493	4.32e-05	3.85e-06	1.99992	2.3538	0.739231
KIRC	GRM4	MMP17	0.472034	8.07e-31	1.02e-09	3.38e-06	2.23e-08	4.37114	1.82451	0.538529
KIRC	CATSPER1	GPC2	0.471834	8.61e-31	1.43e-08	1.53e-05	1.07e-09	2.00005	2.31657	0.405417
KIRC	ADAM11	ASIC3	0.471761	8.81e-31	2.33e-07	3.44e-11	1.98e-09	2.09734	2.8396	0.972711
KIRC	DOK3	FCRL5	0.471759	8.82e-31	4.48e-05	0.00175655	3.33e-05	1.87877	1.53103	0.0860453
KIRP	GPRIN1	KIAA0319	0.471713	2.98e-17	0.022425	0.0165283	0.0024953	2.49783	2.58315	0.576732
LIHC	ANKRD13B	EFCAB7	0.471609	8.9e-22	0.0124705	0.0119603	0.0216473	1.87988	2.58449	0.569841
LIHC	CNTNAP1	PLXNA1	0.47144	9.24e-22	0.0129701	0.00100353	0.00117085	1.48514	1.54173	0.353621
KIRC	RELT	SLCO5A1	0.471184	1.06e-30	0.00456886	0.000938772	2.1e-05	3.13786	12.7518	1.40191
LIHC	PLXNA1	TREM2	0.47113	9.9e-22	0.00100353	0.0269398	0.000730357	1.54173	1.23582	0.128248
KIRC	ADAM8	CEACAM4	0.470883	1.17e-30	9.87e-08	0.000358376	2.8e-07	1.79257	1.86387	0.327428
COAD	ELFN1	S1PR5	0.470763	4.33e-26	0.00101118	0.0288535	0.000845059	2.42826	3.53499	0.507569
LIHC	PTK7	SAPCD2	0.47062	1.11e-21	0.126146	5.18e-05	0.00396777	1.3082	1.72332	0.485781
KIRC	ARHGEF39	DRD4	0.470561	1.3e-30	0.00483576	0.0101122	0.00172768	1.86381	1.82162	0.433772
KIRC	C9orf172	CLEC2D	0.470548	1.3e-30	0.000333225	7.43e-05	2.56e-05	1.5722	1.70711	0.469376
KIRC	CPNE7	LAT	0.470501	1.32e-30	6.41e-08	0.000314056	4.47e-09	1.57366	2.63518	0.46595
LIHC	SAPCD2	SOCS7	0.470474	1.15e-21	5.18e-05	0.00302674	0.00275963	1.72332	1.70794	0.246741
LIHC	PLXNA3	TNFRSF11A	0.470372	1.17e-21	0.550484	0.0329552	0.00837874	1.45708	1.86838	0.491902
KIRC	CATSPER1	STAC3	0.470322	1.4e-30	1.43e-08	4.32e-05	1.58e-06	2.00005	2.3538	0.805017
LIHC	FAM171A2	SLC7A1	0.470315	1.19e-21	0.0302103	0.0540689	0.0062481	1.69457	1.44283	0.270023
LIHC	ANKRD27	LRP12	0.470266	1.2e-21	0.00510148	0.00619843	0.0185421	1.4819	1.91045	0.538434
LIHC	ARHGEF39	SLC36A1	0.470221	1.21e-21	0.0171807	0.000430915	0.0148232	1.81588	1.98775	0.558906
KIRC	IGLC6	RLTPR	0.470149	1.48e-30	0.00303365	0.000257224	0.000930676	1.37983	2.00841	0.563599
KIRC	DRD4	LSMEM1	0.470149	1.48e-30	0.0101122	0.00562525	3.54e-05	1.82162	2.02323	0.607796
KIRC	GPR171	PLB1	0.470141	1.49e-30	0.117374	0.000183977	0.000493455	1.38142	2.53691	0.817607
LIHC	KITLG	PLXNA1	0.470021	1.27e-21	0.0235012	0.00100353	2.5e-06	1.4859	1.54173	0.34344
LIHC	PVRL1	SLC7A1	0.470014	1.27e-21	0.00503749	0.0540689	0.0547268	1.55329	1.44283	0.246543
KIRC	GPC2	LTB4R2	0.469992	1.56e-30	1.53e-05	4.77e-06	1.15e-05	2.31657	1.98073	0.56235
KIRC	FMNL1	SIGLEC16	0.469987	1.56e-30	0.000983264	0.00377798	0.000671009	1.60664	1.85327	0.192759
KIRC	CLEC2B	PSTPIP1	0.469778	1.67e-30	3.1e-05	0.0466482	0.000267508	1.66886	1.43698	0.132471
KIRC	CCDC78	PAQR6	0.469689	1.72e-30	5.1e-05	0.00247848	5.17e-05	1.6392	1.58804	0.363295
LIHC	IGSF3	RACGAP1	0.469664	1.37e-21	0.00247566	0.00559298	0.000161698	1.42928	1.54079	0.29648
KIRC	CNIH2	RELT	0.469548	1.8e-30	2.54e-07	0.00456886	4.11e-06	3.57137	3.13786	0.922824
LIHC	ABCC5	KITLG	0.469542	1.41e-21	0.000178594	0.0235012	8.39e-05	2.34269	1.4859	0.185024
LIHC	OSBPL3	TMEM67	0.469446	1.44e-21	0.0210489	0.014789	0.000232881	1.51959	3.14639	0.981124
LIHC	RACGAP1	TYRO3	0.469329	1.48e-21	0.00559298	0.00616557	0.0123591	1.54079	1.29301	0.163495
LIHC	GRIN2D	SAPCD2	0.469249	1.51e-21	0.000726517	5.18e-05	1.02e-05	1.90975	1.72332	0.477137
LIHC	CDK5R1	TMEM65	0.469007	1.59e-21	0.00290949	0.106334	0.00499539	1.84929	1.53436	0.346957
LIHC	GRIN2D	LRP8	0.468995	1.59e-21	0.000726517	0.0102959	0.000615432	1.90975	2.0388	0.485395
KIRC	ARHGEF39	RASL10A	0.468973	2.16e-30	0.00483576	0.0173408	0.00140277	1.86381	1.67818	0.251139
KIRC	CD72	CLEC12B	0.468735	2.33e-30	0.0080488	0.0106097	0.00108867	1.52757	3.96779	0.325996
KIRC	ADAM12	PLB1	0.468604	2.43e-30	0.000154299	0.000183977	5.6e-06	1.45561	2.53691	0.498691
LIHC	PVRL1	RNF144A	0.468476	1.79e-21	0.00503749	0.158337	0.0224225	1.55329	1.4374	0.189944
LIHC	ANKRD27	DAGLA	0.468428	1.81e-21	0.00510148	0.0824331	0.00057707	1.4819	1.48983	0.286156
LIHC	CNTNAP1	TNFRSF11A	0.468292	1.86e-21	0.0129701	0.0329552	0.00985805	1.48514	1.86838	0.493445
KIRC	CLEC2B	PLB1	0.468179	2.78e-30	3.1e-05	0.000183977	3.58e-05	1.66886	2.53691	0.462942
LIHC	EFCAB7	KITLG	0.468118	1.94e-21	0.0119603	0.0235012	0.0494286	2.58449	1.4859	0.279174
LIHC	CDK5R1	CLCN2	0.468051	1.96e-21	0.00290949	0.000752757	0.000943215	1.84929	1.91399	0.575297
KIRC	RELT	RTP5	0.468046	2.91e-30	0.00456886	0.00216268	0.00134106	3.13786	5.81584	0.529833
KIRC	CYTH4	PIK3R6	0.468046	2.91e-30	0.00323262	0.0320807	0.00686363	1.43822	1.5934	0.398127
LIHC	RNF144A	TMEM67	0.467967	2e-21	0.158337	0.014789	0.000329371	1.4374	3.14639	1.02216
KIRC	ADAM11	PRKCG	0.467846	3.1e-30	2.33e-07	1.85e-08	3.43e-08	2.09734	2.05153	-0.0151702
KIRC	ADAM12	PLXNB3	0.46784	3.1e-30	0.000154299	1.46e-07	3.12e-09	1.45561	2.02745	0.553236
KIRC	GABRE	PLXDC1	0.467836	3.11e-30	0.0185996	0.0839189	0.0625111	1.25924	1.28239	0.143662
KIRC	CLEC2B	GPR84	0.467829	3.11e-30	3.1e-05	2.94e-05	2e-08	1.66886	2.37472	0.608233
KIRC	CATSPER1	KCNN4	0.467727	3.22e-30	1.43e-08	6.9e-08	2.33e-09	2.00005	2.26376	0.745501
LIHC	FAM171A2	KCTD7	0.467671	2.14e-21	0.0302103	0.00287625	0.000334143	1.69457	2.35029	0.661163
LIHC	GPRC5D	GPSM2	0.467495	2.22e-21	0.0456162	9.9e-05	0.00470703	3.60327	2.17251	0.565829
KIRC	CLEC2B	IGFLR1	0.467472	3.49e-30	3.1e-05	9.36e-10	1.17e-07	1.66886	2.12329	0.559279
KIRC	CATSPER1	GRIN2D	0.467456	3.51e-30	1.43e-08	1.33e-10	1.78e-11	2.00005	1.82332	0.515159
LUAD	GJB3	RHOV	0.467299	3.44e-29	1.29e-05	0.000626679	1.86e-05	1.29277	1.25086	0.15608
KIRC	MB21D1	TRPM2	0.46729	3.7e-30	0.13951	0.00289878	0.0144013	1.62261	1.62313	0.431754
LIHC	GABRA3	GNGT1	0.467252	2.34e-21	9.22e-05	0.00960968	0.0102564	1.68398	2.52171	0.627512
KIRC	CLEC12B	MICALL2	0.467135	3.88e-30	0.0106097	4.76e-06	8.83e-06	3.96779	1.9591	0.708007
LIHC	ARHGEF39	GPRIN1	0.467128	2.41e-21	0.0171807	0.000416704	0.000948614	1.81588	1.81521	0.491321
LIHC	FAM171A2	IGSF3	0.467029	2.46e-21	0.0302103	0.00247566	0.00138031	1.69457	1.42928	0.304119
LIHC	SLC26A2	TMEM67	0.466942	2.51e-21	0.049106	0.014789	0.00570461	1.62576	3.14639	0.951967
KIRC	STX1B	ZGRF1	0.4669	4.19e-30	0.0218729	0.000473879	0.000684138	1.73378	2.26193	0.482786
KIRC	GPR84	RLTPR	0.466847	4.26e-30	2.94e-05	0.000257224	7e-06	2.37472	2.00841	0.235347
KIRC	CLEC2D	KCNN4	0.466809	4.31e-30	7.43e-05	6.9e-08	3.45e-07	1.70711	2.26376	0.680257
KIRC	PLXDC1	RASL10A	0.46678	4.35e-30	0.0839189	0.0173408	0.0222232	1.28239	1.67818	0.319829
UCEC	MEP1A	MUC3A	0.466769	8.73e-31	0.486448	0.114555	0.0871999	1.5768	1.73075	0.472341
KIRC	CLEC12B	PRRT2	0.466733	4.41e-30	0.0106097	0.000574157	0.000492885	3.96779	1.52064	0.381875
KIRC	KLRC4	PDE6C	0.466718	4.43e-30	0.00444314	0.00027963	0.00090231	2.14559	4.32679	1.27148
LIHC	CLCN2	GPRIN1	0.466525	2.75e-21	0.000752757	0.000416704	0.00256463	1.91399	1.81521	0.423347
KIRC	CD72	NTNG2	0.466336	5.01e-30	0.0080488	0.000282493	0.000260849	1.52757	1.99992	0.46108
KIRC	C9orf172	GPC2	0.466289	5.08e-30	0.000333225	1.53e-05	3.03e-05	1.5722	2.31657	0.697343
KIRC	KREMEN2	PLXNB3	0.46619	5.24e-30	8.56e-09	1.46e-07	1.87e-10	1.98068	2.02745	0.715054
KIRC	FCGR1C	GPR171	0.466149	5.31e-30	0.00190031	0.117374	0.00730089	2.07146	1.38142	0.0819408
LIHC	IGSF3	SOCS7	0.466012	3.08e-21	0.00247566	0.00302674	0.00114937	1.42928	1.70794	0.194935
LIHC	EFNA5	TMEM65	0.465983	3.1e-21	0.0024541	0.106334	0.0266107	1.36619	1.53436	0.337679
KIRC	DEF6	SPHK1	0.465938	5.68e-30	8.63e-05	2.2e-05	2.7e-06	1.4779	1.65769	0.423561
KIRC	PAQR6	ZGRF1	0.465676	6.17e-30	0.00247848	0.000473879	0.00103427	1.58804	2.26193	0.215017
LIHC	SLC36A1	TNFRSF11A	0.465665	3.33e-21	0.000430915	0.0329552	0.000122667	1.98775	1.86838	0.380775
LIHC	DAGLA	SOCS7	0.465646	3.34e-21	0.0824331	0.00302674	0.000972979	1.48983	1.70794	0.377262
KIRC	CDHR4	GRIN2D	0.465396	6.74e-30	4.66e-09	1.33e-10	5.72e-14	1.94333	1.82332	0.624707
KIRC	CDHR4	KIAA1324	0.465393	6.75e-30	4.66e-09	4.54e-07	2.74e-09	1.94333	1.45258	0.279967
KIRC	CPNE7	DOK3	0.465363	6.81e-30	6.41e-08	4.48e-05	3.45e-07	1.57366	1.87877	0.375031
LIHC	SLC16A3	TMEM65	0.465328	3.58e-21	0.000354667	0.106334	0.000100071	1.39019	1.53436	0.208672
LIHC	SOCS7	TMEM67	0.465267	3.63e-21	0.00302674	0.014789	0.00920818	1.70794	3.14639	0.929489
LIHC	EFNA4	RACGAP1	0.465257	3.64e-21	0.00190007	0.00559298	0.00162785	1.45716	1.54079	0.342264
LIHC	CDK5R1	GPRIN1	0.465235	3.65e-21	0.00290949	0.000416704	0.000175783	1.84929	1.81521	0.532243
LIHC	ARHGEF39	SLC26A6	0.46514	3.73e-21	0.0171807	0.0125241	0.00531691	1.81588	1.36945	0.188893
LIHC	ANKRD13B	RNF144A	0.464889	3.94e-21	0.0124705	0.158337	0.0138021	1.87988	1.4374	0.179127
LIHC	EFNA5	TBC1D30	0.464882	3.95e-21	0.0024541	0.000196006	0.00359004	1.36619	1.85936	0.495533
LIHC	FAM171A2	PRR7	0.464739	4.08e-21	0.0302103	0.0296571	0.000912629	1.69457	1.41412	0.236028
LIHC	CNTNAP1	LRP12	0.464649	4.16e-21	0.0129701	0.00619843	0.00601277	1.48514	1.91045	0.534374
KIRC	DEF6	NTNG2	0.46446	9.06e-30	8.63e-05	0.000282493	0.00203676	1.4779	1.99992	0.500902
KIRC	ADAM8	GSDMB	0.464404	9.23e-30	9.87e-08	9.24e-05	5.45e-11	1.79257	1.97557	0.439751
LIHC	PLXNA3	PTK7	0.464297	4.49e-21	0.550484	0.126146	0.0546301	1.45708	1.3082	0.194099
KIRC	GPRIN1	KREMEN2	0.464291	9.56e-30	2.44e-05	8.56e-09	0.00043601	1.69714	1.98068	0.413225
KIRC	ADAM8	MARCO	0.464148	1e-29	9.87e-08	0.00880187	6.38e-06	1.79257	1.25124	0.0095848
KIRC	AGER	DOK3	0.46412	1.01e-29	1.74e-05	4.48e-05	1.59e-05	1.55008	1.87877	0.441245
LIHC	IGSF3	LRP8	0.464086	4.7e-21	0.00247566	0.0102959	0.000397137	1.42928	2.0388	0.33162
LIHC	KCTD7	PTK7	0.464048	4.74e-21	0.00287625	0.126146	0.00381303	2.35029	1.3082	0.142282
LIHC	ANKRD27	ARHGEF39	0.46401	4.78e-21	0.00510148	0.0171807	0.0285831	1.4819	1.81588	0.468015
LUAD	BAIAP2L2	ENTPD2	0.463889	9.77e-29	0.0173821	0.160524	0.00633466	1.22579	1.23646	0.126686
LIHC	FLVCR1	KCTD7	0.46388	4.92e-21	0.00674711	0.00287625	0.000827423	1.7576	2.35029	0.523142
LIHC	ARHGEF39	TMEM65	0.46362	5.21e-21	0.0171807	0.106334	0.0153622	1.81588	1.53436	0.313553
KIRC	C20orf141	PRKCG	0.463556	1.2e-29	3.63e-08	1.85e-08	5.86e-10	6.76111	2.05153	-0.123596
KIRC	AQP9	IL20RB	0.463425	1.26e-29	3.41e-05	2.95e-08	6.76e-09	1.22257	1.23273	0.185639
KIRC	OR11H7	PAQR6	0.463248	1.33e-29	0.00336687	0.00247848	1.54e-05	9.05445	1.58804	0.330981
LIHC	EPHA6	LRP8	0.463179	5.73e-21	0.00709966	0.0102959	0.000151412	2.14625	2.0388	0.573105
THCA	MCEMP1	NKD2	0.463018	2.07e-28	0.749698	0.0690533	0.263715	2.05016	2.29826	0.528973
KIRC	ADAM12	GPR84	0.46287	1.49e-29	0.000154299	2.94e-05	3.15e-07	1.45561	2.37472	0.666938
KIRC	CLEC12B	RLTPR	0.462827	1.51e-29	0.0106097	0.000257224	0.00432733	3.96779	2.00841	0.648093
LIHC	LRP12	STX1A	0.462793	6.23e-21	0.00619843	6.3e-05	0.000148299	1.91045	1.64194	0.202698
LIHC	ARHGEF39	ENTPD2	0.462771	6.26e-21	0.0171807	0.131731	0.0457758	1.81588	1.38175	0.212999
LIHC	CLCN2	PLXNA3	0.462754	6.29e-21	0.000752757	0.550484	0.00115818	1.91399	1.45708	0.159756
THCA	PCDHA2	PCDHA5	0.462717	2.27e-28	0.0189234	0.00336511	0.000186692	85.411	3009.56	6.0884
LIHC	ABCC5	TREM2	0.462703	6.36e-21	0.000178594	0.0269398	0.000370298	2.34269	1.23582	0.0929321
KIRC	KCNN4	LAT2	0.46263	1.61e-29	6.9e-08	0.0608483	3.38e-05	2.26376	1.38271	-0.0231395
KIRC	KLRC4	SIGLEC16	0.46233	1.77e-29	0.00444314	0.00377798	0.000375262	2.14559	1.85327	0.40301
LIHC	GPRIN1	PLXNA3	0.462187	7.11e-21	0.000416704	0.550484	0.0106918	1.81521	1.45708	0.168812
LIHC	GPRIN1	LRP8	0.462113	7.23e-21	0.000416704	0.0102959	0.00428652	1.81521	2.0388	0.320433
LIHC	ENTPD2	STX1A	0.462031	7.36e-21	0.131731	6.3e-05	0.00847004	1.38175	1.64194	0.321518
KIRC	CDHR4	MUC12	0.461962	1.99e-29	4.66e-09	0.000287465	4.31e-06	1.94333	3.83269	1.24567
KIRC	CLEC2B	STAC3	0.461593	2.23e-29	3.1e-05	4.32e-05	1.82e-07	1.66886	2.3538	0.622264
KIRC	ADAM8	CPNE7	0.461585	2.23e-29	9.87e-08	6.41e-08	4.54e-08	1.79257	1.57366	0.247274
KIRC	CACNB1	OR11H7	0.461575	2.24e-29	2.53e-05	0.00336687	3.45e-06	2.36129	9.05445	1.44849
KIRC	NTNG2	RTP5	0.461419	2.35e-29	0.000282493	0.00216268	0.000286483	1.99992	5.81584	1.13222
KIRC	IL20RB	ZP1	0.461382	2.38e-29	2.95e-08	1.59e-05	2.61e-08	1.23273	1.63698	0.233189
LIHC	ADAM22	SLC7A1	0.461381	8.47e-21	0.0203322	0.0540689	0.000374215	2.8186	1.44283	0.290381
LUAD	GJB3	HTR1D	0.461344	2.11e-28	1.29e-05	0.00299618	0.000122253	1.29277	1.31929	0.0766381
KIRC	CLEC2B	TRPM2	0.461053	2.64e-29	3.1e-05	0.00289878	1.2e-06	1.66886	1.62313	0.221512
KIRC	DEF6	SIGLEC16	0.460953	2.72e-29	8.63e-05	0.00377798	0.000112654	1.4779	1.85327	0.221051
KIRC	CABP7	SCNN1D	0.460722	2.93e-29	3.04e-08	0.0135619	3.18e-05	9.12833	1.62983	0.335195
LIHC	LRP8	RNF144A	0.460697	9.82e-21	0.0102959	0.158337	0.132441	2.0388	1.4374	0.226853
KIRC	NTNG2	RLTPR	0.460667	2.98e-29	0.000282493	0.000257224	5.67e-05	1.99992	2.00841	0.470275
KIRC	AGER	IGFLR1	0.460643	3e-29	1.74e-05	9.36e-10	2.53e-07	1.55008	2.12329	0.595788
LIHC	ARHGEF39	SOCS7	0.460637	9.95e-21	0.0171807	0.00302674	0.0105445	1.81588	1.70794	0.375559
KIRC	CNIH2	DOK3	0.460626	3.01e-29	2.54e-07	4.48e-05	3.04e-07	3.57137	1.87877	0.457652
LIHC	GPSM2	MAGEE1	0.460522	1.02e-20	9.9e-05	0.0898316	0.00134849	2.17251	1.90466	0.201028
LIHC	CSPG5	RACGAP1	0.460383	1.05e-20	0.0357817	0.00559298	0.00343197	1.80673	1.54079	0.367791
KIRC	CACNA2D4	ZP1	0.46035	3.28e-29	0.086982	1.59e-05	0.000374644	1.45176	1.63698	0.401842
KIRC	CABP7	LTB4R	0.460337	3.3e-29	3.04e-08	1.03e-07	1.07e-08	9.12833	1.87398	0.516433
LIHC	SRGAP2	TMEM206	0.460078	1.12e-20	0.00464013	0.000212248	0.0033709	1.83938	2.08256	0.578703
LIHC	SLC16A3	TBC1D30	0.459861	1.18e-20	0.000354667	0.000196006	9.44e-07	1.39019	1.85936	0.293205
LUAD	HTR1D	MFI2	0.459825	3.34e-28	0.00299618	0.0106003	0.00133514	1.31929	1.42871	0.316304
LIHC	FAM171A2	PTK7	0.459754	1.2e-20	0.0302103	0.126146	0.0102861	1.69457	1.3082	0.182748
KIRC	PARVG	SPHK1	0.459693	4.03e-29	0.010894	2.2e-05	5.4e-05	1.56857	1.65769	0.439091
LIHC	CDK5R1	DAGLA	0.459653	1.23e-20	0.00290949	0.0824331	0.0138785	1.84929	1.48983	0.301722
KIRC	C9orf172	RASL10A	0.459398	4.41e-29	0.000333225	0.0173408	0.00323527	1.5722	1.67818	0.292921
LIHC	PIK3R6	TYRO3	0.459375	1.31e-20	0.0189703	0.00616557	0.000452523	2.09992	1.29301	0.164445
KIRC	OTOF	RTP5	0.459348	4.48e-29	2.51e-07	0.00216268	2.38e-06	43.4526	5.81584	1.0175
LIHC	PVRL1	RACGAP1	0.459328	1.32e-20	0.00503749	0.00559298	0.0015561	1.55329	1.54079	0.343191
LIHC	GPRIN1	SLC26A2	0.459272	1.34e-20	0.000416704	0.049106	0.0015936	1.81521	1.62576	0.242207
KIRC	CLEC2B	GPR171	0.459118	4.82e-29	3.1e-05	0.117374	0.000209798	1.66886	1.38142	0.0368141
LIHC	DAGLA	TYRO3	0.459055	1.4e-20	0.0824331	0.00616557	0.0158877	1.48983	1.29301	0.19146
KIRC	LAT	RELT	0.459036	4.94e-29	0.000314056	0.00456886	4.83e-07	2.63518	3.13786	0.956151
LIHC	EFNA4	TYRO3	0.459017	1.41e-20	0.00190007	0.00616557	5.09e-06	1.45716	1.29301	0.14651
KIRC	IGFLR1	OTOF	0.459009	4.98e-29	9.36e-10	2.51e-07	3.29e-11	2.12329	43.4526	2.43508
KIRC	EMR1	FPR2	0.458941	5.09e-29	0.0239778	0.0645279	0.00192543	1.36622	1.48322	0.251246
COAD	LIME1	MC1R	0.458885	1.03e-24	0.0785977	5.21e-05	0.00116894	1.48885	2.01658	0.582748
KIRP	CALN1	HTR3A	0.45874	2.73e-16	0.356561	0.653716	0.510964	3.08678	2.49344	0.863796
LIHC	GPRIN1	SOCS7	0.45872	1.5e-20	0.000416704	0.00302674	0.000809707	1.81521	1.70794	0.267982
LIHC	ABCC5	SLC7A1	0.458696	1.51e-20	0.000178594	0.0540689	0.000108591	2.34269	1.44283	0.183765
LIHC	MELK	TYRO3	0.458586	1.55e-20	0.000496713	0.00616557	0.00176384	1.52231	1.29301	0.157159
KIRC	FMNL1	NTNG2	0.458466	5.89e-29	0.000983264	0.000282493	5.5e-06	1.60664	1.99992	0.483322
KIRC	CACNB1	LTB4R2	0.458419	5.98e-29	2.53e-05	4.77e-06	1.24e-08	2.36129	1.98073	0.402702
KIRC	AGER	DEF6	0.458416	5.98e-29	1.74e-05	8.63e-05	0.000136495	1.55008	1.4779	0.226565
LUAD	GJB3	RAET1L	0.458322	5.23e-28	1.29e-05	3.75e-06	6.57e-06	1.29277	1.45597	0.0186955
LIHC	ARHGEF39	EFNA4	0.458308	1.64e-20	0.0171807	0.00190007	0.00528039	1.81588	1.45716	0.282654
LIHC	PRR7	ZP3	0.458227	1.67e-20	0.0296571	0.00352725	0.00045753	1.41412	1.58688	0.304358
KIRC	CPNE7	MUC12	0.458181	6.43e-29	6.41e-08	0.000287465	8.91e-09	1.57366	3.83269	0.815114
KIRC	KCNN4	SLCO5A1	0.458132	6.53e-29	6.9e-08	0.000938772	6.39e-07	2.26376	12.7518	1.21961
KIRC	DOK3	IGLC7	0.458131	6.53e-29	4.48e-05	0.0684621	1.89e-05	1.87877	1.13526	0.00180885
LUAD	GJB2	LYPD3	0.458087	5.61e-28	0.000140767	4.76e-05	3.37e-06	1.17581	1.23744	0.170177
KIRC	TBC1D3B	TNFRSF25	0.458056	6.69e-29	0.0210468	0.0160449	0.00456016	8.46273	1.49615	0.371103
LIHC	RACGAP1	STX1A	0.457985	1.76e-20	0.00559298	6.3e-05	0.000116236	1.54079	1.64194	0.259173
UCEC	CLDN6	GPR19	0.457962	1.47e-29	1.87e-05	0.0082203	1.07e-05	1.13306	2.5168	0.662326
LIHC	RACGAP1	SLC26A6	0.457889	1.8e-20	0.00559298	0.0125241	0.00773152	1.54079	1.36945	0.144222
UCEC	CLDN9	P2RY2	0.457877	1.51e-29	3.23e-06	0.0215005	0.000105879	1.25228	1.40478	0.141528
LIHC	ARHGEF39	STX1A	0.457876	1.8e-20	0.0171807	6.3e-05	0.00474134	1.81588	1.64194	0.309251
LIHC	CSPG5	MELK	0.457784	1.84e-20	0.0357817	0.000496713	0.000222904	1.80673	1.52231	0.364126
LIHC	SEMA4F	TMEM206	0.457776	1.84e-20	0.0559705	0.000212248	0.00190681	1.60303	2.08256	0.632273
LIHC	CDK5R1	TMEM67	0.457728	1.86e-20	0.00290949	0.014789	8.59e-05	1.84929	3.14639	0.997245
KIRC	RASL10A	ZGRF1	0.457545	7.83e-29	0.0173408	0.000473879	0.000724957	1.67818	2.26193	0.654255
LIHC	CDK5R1	PVRL1	0.457463	1.97e-20	0.00290949	0.00503749	0.00947063	1.84929	1.55329	0.362747
LIHC	ABCC5	FAM171A2	0.457318	2.03e-20	0.000178594	0.0302103	9.98e-06	2.34269	1.69457	0.232893
KIRC	ADAM8	CLEC2B	0.457246	8.58e-29	9.87e-08	3.1e-05	1.08e-05	1.79257	1.66886	0.286815
KIRC	CLEC12B	TRPM2	0.457028	9.18e-29	0.0106097	0.00289878	0.0230181	3.96779	1.62313	0.449587
LIHC	FLVCR1	SLC26A6	0.456938	2.2e-20	0.00674711	0.0125241	0.00553245	1.7576	1.36945	0.132375
KIRC	ADAM12	MELK	0.45692	9.49e-29	0.000154299	0.000232841	6.76e-06	1.45561	2.14853	0.568875
KIRC	GPR84	MB21D1	0.4569	9.55e-29	2.94e-05	0.13951	0.00890167	2.37472	1.62261	-0.036283
LIHC	GRIN2D	OSBPL3	0.456879	2.23e-20	0.000726517	0.0210489	0.000553972	1.90975	1.51959	0.290264
KIRC	ARHGEF39	RLTPR	0.45687	9.64e-29	0.00483576	0.000257224	0.00103342	1.86381	2.00841	0.569115
KIRC	GSDMB	KLRC4	0.456853	9.69e-29	9.24e-05	0.00444314	3.59e-06	1.97557	2.14559	0.0362759
KIRC	LTB4R2	PCDHGC5	0.456693	1.02e-28	4.77e-06	5.39e-07	1.94e-07	1.98073	5.37101	1.18142
KIRC	CATSPER1	CEACAM4	0.456507	1.08e-28	1.43e-08	0.000358376	3.63e-07	2.00005	1.86387	0.49902
LIHC	GNGT1	OR52E6	0.456292	2.53e-20	0.00960968	0.00205644	0.013961	2.52171	353.571	4.11939
KIRC	CLEC2D	SLC16A8	0.456266	1.16e-28	7.43e-05	8.01e-05	1.95e-05	1.70711	2.07351	0.373567
LIHC	IGSF3	STX1A	0.456244	2.55e-20	0.00247566	6.3e-05	2.64e-05	1.42928	1.64194	0.236825
KIRP	GJB4	ZP1	0.456243	4.14e-16	0.131191	0.00160714	0.0430426	1.54863	3.10545	0.607153
KIRC	GPR171	GPR84	0.456144	1.2e-28	0.117374	2.94e-05	0.00060607	1.38142	2.37472	0.880547
KIRC	PRAME	ZP1	0.456144	1.2e-28	1.89e-05	1.59e-05	2.87e-06	1.28287	1.63698	0.256671
KIRC	PAQR6	RLTPR	0.456049	1.24e-28	0.00247848	0.000257224	1.76e-05	1.58804	2.00841	0.429824
KIRC	PDE6C	TBC1D3L	0.455964	1.27e-28	0.00027963	0.000339116	0.000250489	4.32679	2.68181	0.752535
KIRC	MC1R	TBC1D3L	0.455963	1.27e-28	2.26e-06	0.000339116	9.32e-06	2.41108	2.68181	0.545369
LIHC	SLC26A2	SLC7A1	0.45596	2.71e-20	0.049106	0.0540689	0.0147034	1.62576	1.44283	0.278534
LIHC	ADAM22	ANKRD13B	0.455882	2.76e-20	0.0203322	0.0124705	0.0203078	2.8186	1.87988	0.534107
KIRC	MB21D1	RLTPR	0.455802	1.34e-28	0.13951	0.000257224	0.0231241	1.62261	2.00841	0.631145
LIHC	LRP12	MELK	0.455715	2.86e-20	0.00619843	0.000496713	0.0014517	1.91045	1.52231	0.321528
LIHC	GPSM2	KITLG	0.455713	2.86e-20	9.9e-05	0.0235012	0.000877537	2.17251	1.4859	0.196151
KIRC	AGER	PLXDC1	0.455615	1.42e-28	1.74e-05	0.0839189	0.00120399	1.55008	1.28239	0.0490165
KIRC	ADAM8	MB21D1	0.455503	1.47e-28	9.87e-08	0.13951	3.16e-07	1.79257	1.62261	-0.132146
LIHC	FAM171A2	SOCS7	0.455484	3e-20	0.0302103	0.00302674	0.0202146	1.69457	1.70794	0.35056
KIRC	FMNL1	PIK3R6	0.45548	1.48e-28	0.000983264	0.0320807	0.000922945	1.60664	1.5934	0.352652
KIRC	DEF6	FCRL2	0.455321	1.55e-28	8.63e-05	0.176012	0.000124214	1.4779	2.22339	0.226528
KIRC	AGER	STAC3	0.455258	1.58e-28	1.74e-05	4.32e-05	1.44e-08	1.55008	2.3538	0.679442
LIHC	CNTNAP1	GPRC5D	0.455257	3.15e-20	0.0129701	0.0456162	0.0397202	1.48514	3.60327	1.08823
KIRC	CD72	FCRL5	0.455209	1.6e-28	0.0080488	0.00175655	0.000385601	1.52757	1.53103	0.170654
KIRC	IGLC7	KCNN4	0.455156	1.63e-28	0.0684621	6.9e-08	2.78e-07	1.13526	2.26376	0.872842
KIRC	KCNN4	MELK	0.455146	1.64e-28	6.9e-08	0.000232841	2.51e-07	2.26376	2.14853	0.463633
LIHC	PLXNA3	SOCS7	0.454968	3.35e-20	0.550484	0.00302674	0.0124701	1.45708	1.70794	0.381908
KIRC	MARCO	STAC3	0.454894	1.77e-28	0.00880187	4.32e-05	2.53e-07	1.25124	2.3538	0.807925
KIRC	EFNA3	PRR7	0.454892	1.77e-28	0.00651444	0.0645895	0.00074986	1.48891	1.38184	0.188224
LIHC	OSBPL3	SLC16A3	0.454858	3.43e-20	0.0210489	0.000354667	1.31e-05	1.51959	1.39019	0.303982
KIRC	ADAM8	CNIH2	0.45484	1.8e-28	9.87e-08	2.54e-07	1.73e-07	1.79257	3.57137	0.651749
KIRC	CABP7	CELSR3	0.454819	1.81e-28	3.04e-08	8.87e-07	9.02e-08	9.12833	2.29832	0.233591
LIHC	CHRNA5	PLXNA1	0.454766	3.5e-20	0.00615587	0.00100353	0.0012801	2.75019	1.54173	0.354274
KIRC	OSCAR	TNFSF14	0.454717	1.86e-28	0.000262252	6.81e-09	5.88e-09	1.79124	1.58204	0.340468
LIHC	SAPCD2	TNFRSF11A	0.454711	3.54e-20	5.18e-05	0.0329552	5.11e-06	1.72332	1.86838	0.260863
LIHC	CDK5R1	TMEM206	0.454684	3.56e-20	0.00290949	0.000212248	3.69e-05	1.84929	2.08256	0.639519
KIRC	OR11H7	SMIM23	0.454601	1.93e-28	0.00336687	1.23e-05	5.24e-05	9.05445	3.67422	0.752124
LIHC	DAGLA	GPRIN1	0.454497	3.7e-20	0.0824331	0.000416704	0.000123444	1.48983	1.81521	0.513732
KIRC	CEACAM4	MICALL2	0.454337	2.09e-28	0.000358376	4.76e-06	5e-05	1.86387	1.9591	0.596524
LIHC	LRP12	TNFRSF11A	0.454329	3.83e-20	0.00619843	0.0329552	0.0010306	1.91045	1.86838	0.418917
LIHC	PLXNA3	TMEM206	0.454264	3.89e-20	0.550484	0.000212248	0.000567921	1.45708	2.08256	0.6413
KIRC	AGER	CABP7	0.454174	2.2e-28	1.74e-05	3.04e-08	2.67e-06	1.55008	9.12833	1.92143
LIHC	SLC7A1	STX1A	0.453805	4.28e-20	0.0540689	6.3e-05	0.00100857	1.44283	1.64194	0.3014
KIRC	ADAM12	CLEC2B	0.453793	2.47e-28	0.000154299	3.1e-05	8.05e-08	1.45561	1.66886	0.369501
LIHC	FLVCR1	SAPCD2	0.453745	4.34e-20	0.00674711	5.18e-05	0.000212167	1.7576	1.72332	0.412762
KIRC	AQP9	MCEMP1	0.453705	2.54e-28	3.41e-05	0.00113755	6.81e-06	1.22257	1.75615	0.390342
LIHC	PTK7	RNF144A	0.453695	4.38e-20	0.126146	0.158337	0.0302373	1.3082	1.4374	0.235264
LIHC	IGSF3	TMEM67	0.45369	4.39e-20	0.00247566	0.014789	0.000177067	1.42928	3.14639	0.635126
LIHC	GPRIN1	MAGEE1	0.453603	4.47e-20	0.000416704	0.0898316	0.00714461	1.81521	1.90466	0.2319
LIHC	EFNA3	SLC16A3	0.453559	4.51e-20	0.0107042	0.000354667	3.64e-06	1.49926	1.39019	0.246944
KIRC	OR11H7	PDE6C	0.453488	2.71e-28	0.00336687	0.00027963	5.74e-05	9.05445	4.32679	0.961052
KIRC	RELT	TNFRSF25	0.45347	2.73e-28	0.00456886	0.0160449	2.3e-05	3.13786	1.49615	0.17457
LUAD	DSG3	GJB4	0.45343	2.23e-27	0.000384344	0.00671265	0.000534341	1.21786	1.34788	0.229903
LIHC	ADAM22	GPSM2	0.453407	4.66e-20	0.0203322	9.9e-05	0.00845384	2.8186	2.17251	0.682094
KIRC	CLEC2B	LAT2	0.453302	2.87e-28	3.1e-05	0.0608483	0.000219868	1.66886	1.38271	0.057807
KIRC	CD72	OTOF	0.453053	3.1e-28	0.0080488	2.51e-07	3.04e-06	1.52757	43.4526	3.18332
LIHC	EFCAB7	STX1A	0.453052	5.02e-20	0.0119603	6.3e-05	0.000126691	2.58449	1.64194	0.367493
KIRC	GPR171	LAT	0.453041	3.11e-28	0.117374	0.000314056	8.37e-05	1.38142	2.63518	0.891436
KIRC	BEST4	EFNA3	0.452945	3.2e-28	0.00075099	0.00651444	2.33e-06	1.31632	1.48891	0.286121
LIHC	CNTNAP1	KCTD7	0.452856	5.23e-20	0.0129701	0.00287625	8.78e-05	1.48514	2.35029	0.69557
LIHC	ADAM22	LRP8	0.452833	5.26e-20	0.0203322	0.0102959	0.00119722	2.8186	2.0388	0.525872
KIRC	GRIK4	PLXNB3	0.452816	3.33e-28	3.03e-05	1.46e-07	5.14e-07	1.72221	2.02745	0.66704
LIHC	CNTNAP1	SAPCD2	0.452729	5.38e-20	0.0129701	5.18e-05	0.00131743	1.48514	1.72332	0.483264
LIHC	DAGLA	SLC26A2	0.452636	5.48e-20	0.0824331	0.049106	0.00167076	1.48983	1.62576	0.334929
LIHC	IGSF3	SLC16A3	0.452602	5.52e-20	0.00247566	0.000354667	3.2e-07	1.42928	1.39019	0.232239
LIHC	KITLG	SRGAP2	0.452567	5.56e-20	0.0235012	0.00464013	0.000629258	1.4859	1.83938	0.451646
KIRC	IGFLR1	TNFRSF25	0.452567	3.59e-28	9.36e-10	0.0160449	3.73e-07	2.12329	1.49615	0.181656
LIHC	GPRC5D	SAPCD2	0.452515	5.62e-20	0.0456162	5.18e-05	0.000228707	3.60327	1.72332	0.407391
LIHC	FLVCR1	LYSMD4	0.452454	5.7e-20	0.00674711	0.0289486	0.000167748	1.7576	1.66194	0.144824
LIHC	CLCN2	SRGAP2	0.452411	5.75e-20	0.000752757	0.00464013	0.000328821	1.91399	1.83938	0.371356
KIRC	DOK3	FCRL2	0.452285	3.91e-28	4.48e-05	0.176012	1.15e-05	1.87877	2.22339	-0.0101376
KIRC	MELK	SPHK1	0.452197	4.01e-28	0.000232841	2.2e-05	2.8e-05	2.14853	1.65769	0.317176
LIHC	ADAM22	OSBPL3	0.452063	6.18e-20	0.0203322	0.0210489	0.0709162	2.8186	1.51959	0.294335
LIHC	MAGEE1	TMEM206	0.452062	6.18e-20	0.0898316	0.000212248	0.0288684	1.90466	2.08256	0.65407
KIRC	EMR1	OSCAR	0.452003	4.26e-28	0.0239778	0.000262252	0.000568126	1.36622	1.79124	0.54978
LIHC	ANKRD13B	ARHGEF39	0.451919	6.37e-20	0.0124705	0.0171807	0.0038316	1.87988	1.81588	0.373354
LIHC	GPRC5D	SLC16A3	0.451864	6.45e-20	0.0456162	0.000354667	3.58e-05	3.60327	1.39019	0.237438
KIRC	GRM4	JPH3	0.451828	4.49e-28	1.02e-09	0.00421569	9.2e-12	4.37114	1.89681	0.409466
KIRP	CDH17	DLL3	0.451785	8.62e-16	0.0185768	9.54e-05	0.00045654	1.42236	4.13349	1.35659
LUAD	GPR87	MFI2	0.451745	3.65e-27	0.0385622	0.0106003	0.00772626	1.1225	1.42871	0.33944
KIRC	ADAM12	CNTNAP1	0.451686	4.68e-28	0.000154299	2.58e-08	5.4e-08	1.45561	2.25994	0.697488
KIRC	NTNG2	PARVG	0.451685	4.69e-28	0.000282493	0.010894	0.00137431	1.99992	1.56857	0.272406
KIRC	CLEC12B	LAT2	0.4516	4.81e-28	0.0106097	0.0608483	0.0552292	3.96779	1.38271	0.242259
KIRC	DOK3	LTB4R	0.451506	4.95e-28	4.48e-05	1.03e-07	1.45e-07	1.87877	1.87398	0.496066
LIHC	ATP8A2	FAM171A2	0.451423	7.07e-20	0.153665	0.0302103	0.0170505	1.76711	1.69457	0.44667
KIRC	LSMEM1	TREML1	0.451256	5.33e-28	0.00562525	0.00237367	1.71e-05	2.02323	1.84124	0.275061
KIRC	IGLC7	SLAMF8	0.451185	5.45e-28	0.0684621	0.400335	0.00101317	1.13526	1.2458	0.162
LIHC	CDK5R1	SRGAP2	0.451072	7.61e-20	0.00290949	0.00464013	0.00104699	1.84929	1.83938	0.486006
KIRC	CCDC78	SCNN1D	0.451002	5.76e-28	5.1e-05	0.0135619	0.000335303	1.6392	1.62983	0.365552
LIHC	GPRC5D	TNFRSF11A	0.45082	8.02e-20	0.0456162	0.0329552	0.00108056	3.60327	1.86838	0.451743
KIRC	CATSPER1	LAT2	0.450745	6.22e-28	1.43e-08	0.0608483	0.001391	2.00005	1.38271	0.195523
KIRC	GPC2	IGFLR1	0.450744	6.22e-28	1.53e-05	9.36e-10	4.91e-08	2.31657	2.12329	0.737425
KIRC	GPR84	MELK	0.450696	6.32e-28	2.94e-05	0.000232841	0.000141719	2.37472	2.14853	0.549454
LIHC	CLCN2	SLC36A1	0.450605	8.39e-20	0.000752757	0.000430915	0.000123531	1.91399	1.98775	0.506595
LUAD	BAIAP2L2	CDH17	0.450591	5.11e-27	0.0173821	0.000691459	0.000411642	1.22579	1.18371	0.125296
KIRC	C20orf141	KREMEN2	0.450581	6.54e-28	3.63e-08	8.56e-09	7.17e-12	6.76111	1.98068	0.321632
LIHC	MELK	STX1A	0.450456	8.66e-20	0.000496713	6.3e-05	0.000223675	1.52231	1.64194	0.241046
KIRC	CLEC2D	SLAMF8	0.450401	6.9e-28	7.43e-05	0.400335	0.000448793	1.70711	1.2458	0.060546
UCEC	CLDN9	NKAIN4	0.45038	1.57e-28	3.23e-06	0.00186975	6.39e-05	1.25228	1.23859	0.117831
LIHC	SEMA4F	SLC36A1	0.450272	9e-20	0.0559705	0.000430915	0.000139356	1.60303	1.98775	0.591211
LIHC	EFNA3	SAPCD2	0.45011	9.31e-20	0.0107042	5.18e-05	3.19e-05	1.49926	1.72332	0.428618
KIRC	SLAMF8	SLCO5A1	0.450087	7.59e-28	0.400335	0.000938772	0.00335196	1.2458	12.7518	2.27787
LIHC	FAM171A2	LRP8	0.449885	9.76e-20	0.0302103	0.0102959	0.00223024	1.69457	2.0388	0.484834
KIRC	LAT2	TNFSF14	0.449869	8.1e-28	0.0608483	6.81e-09	4.37e-05	1.38271	1.58204	0.452164
KIRC	TNFSF14	TRPM2	0.449715	8.48e-28	6.81e-09	0.00289878	9.61e-06	1.58204	1.62313	0.228967
KIRC	CCDC78	CNIH2	0.449374	9.4e-28	5.1e-05	2.54e-07	8.05e-07	1.6392	3.57137	1.0485
LIHC	ARHGEF39	CNTNAP1	0.449362	1.09e-19	0.0171807	0.0129701	0.0430663	1.81588	1.48514	0.253483
KIRC	CDHR4	GSDMB	0.449344	9.48e-28	4.66e-09	9.24e-05	9.56e-07	1.94333	1.97557	0.690386
LIHC	IGSF3	RNF144A	0.449326	1.1e-19	0.00247566	0.158337	0.00081325	1.42928	1.4374	0.124908
KIRP	GPRIN1	HTR3A	0.449227	1.31e-15	0.022425	0.653716	0.0196369	2.49783	2.49344	0.542989
LIHC	GPRIN1	TMEM65	0.449224	1.12e-19	0.000416704	0.106334	0.000384702	1.81521	1.53436	0.259384
KIRC	CLEC2D	SMIM23	0.449205	9.89e-28	7.43e-05	1.23e-05	1.18e-05	1.70711	3.67422	0.703161
LIHC	ANKRD27	TYRO3	0.449201	1.13e-19	0.00510148	0.00616557	0.000139122	1.4819	1.29301	0.197342
KIRC	FCGR1C	KCNN4	0.44913	1.01e-27	0.00190031	6.9e-08	2.78e-07	2.07146	2.26376	0.708867
LIHC	ABCC5	EFNA5	0.449129	1.14e-19	0.000178594	0.0024541	6.2e-05	2.34269	1.36619	0.0652058
LIHC	PIK3R6	TMEM206	0.449121	1.14e-19	0.0189703	0.000212248	0.000451504	2.09992	2.08256	0.637174
KIRC	CNTNAP1	PIK3R6	0.449063	1.03e-27	2.58e-08	0.0320807	1.19e-08	2.25994	1.5934	0.173918
LIHC	PLXNA3	PVRL1	0.44906	1.16e-19	0.550484	0.00503749	0.00350516	1.45708	1.55329	0.356972
LIHC	GRIN2D	KISS1R	0.448922	1.19e-19	0.000726517	0.0238976	0.0306468	1.90975	1.54421	0.269908
LIHC	ARHGEF39	OSBPL3	0.448887	1.2e-19	0.0171807	0.0210489	0.0094053	1.81588	1.51959	0.246388
LIHC	ARHGEF39	PLXNA1	0.448835	1.21e-19	0.0171807	0.00100353	0.00613993	1.81588	1.54173	0.346538
KIRC	CLEC12B	STAC3	0.448814	1.11e-27	0.0106097	4.32e-05	1.07e-05	3.96779	2.3538	0.880037
KIRC	CNIH2	NTNG2	0.448809	1.11e-27	2.54e-07	0.000282493	1.44e-07	3.57137	1.99992	0.386703
LIHC	ANKRD13B	IGSF3	0.448641	1.26e-19	0.0124705	0.00247566	3.9e-05	1.87988	1.42928	0.271142
KIRC	AGER	CCDC78	0.448544	1.21e-27	1.74e-05	5.1e-05	1.94e-05	1.55008	1.6392	0.337789
KIRC	CACNB1	PLEKHN1	0.448522	1.21e-27	2.53e-05	0.00161061	2.33e-06	2.36129	1.72453	0.324158
LIHC	GPRC5D	GRIN2D	0.448424	1.32e-19	0.0456162	0.000726517	0.000553126	3.60327	1.90975	0.455273
LIHC	ANKRD13B	LRP12	0.448371	1.34e-19	0.0124705	0.00619843	0.00122674	1.87988	1.91045	0.430255
LIHC	ANKRD13B	DDN	0.448216	1.38e-19	0.0124705	0.00239616	0.000674466	1.87988	9.24968	1.17655
LIHC	LRP12	TREM2	0.447996	1.45e-19	0.00619843	0.0269398	0.0155834	1.91045	1.23582	0.127276
LIHC	GPRIN1	SLC7A1	0.447937	1.46e-19	0.000416704	0.0540689	0.000404698	1.81521	1.44283	0.206264
KIRC	CLEC2D	LAT2	0.447927	1.45e-27	7.43e-05	0.0608483	0.000183456	1.70711	1.38271	0.0539843
LIHC	ADAM22	TMEM206	0.447601	1.57e-19	0.0203322	0.000212248	0.0102509	2.8186	2.08256	0.631444
KIRC	DEF6	PIK3R6	0.447495	1.65e-27	8.63e-05	0.0320807	0.012741	1.4779	1.5934	0.364762
KIRC	DEF6	FCRL5	0.447467	1.66e-27	8.63e-05	0.00175655	9.15e-05	1.4779	1.53103	0.207245
UCEC	ATP1A3	MUC3A	0.44746	3.85e-28	0.0418063	0.114555	0.00013987	1.66156	1.73075	0.38106
LIHC	EFCAB7	GPRIN1	0.447458	1.62e-19	0.0119603	0.000416704	0.00994433	2.58449	1.81521	0.50249
LIHC	ARHGEF39	EFCAB7	0.447423	1.63e-19	0.0171807	0.0119603	0.00558048	1.81588	2.58449	0.656822
KIRC	DEF6	IGLC6	0.447293	1.75e-27	8.63e-05	0.00303365	0.00136106	1.4779	1.37983	0.183198
KIRC	RLTPR	SIGLEC16	0.447219	1.79e-27	0.000257224	0.00377798	0.000171501	2.00841	1.85327	0.18436
KIRC	FCRL5	GPR171	0.447195	1.8e-27	0.00175655	0.117374	0.0631971	1.53103	1.38142	0.212625
KIRC	GRIN2D	IGFLR1	0.447175	1.81e-27	1.33e-10	9.36e-10	2.59e-09	1.82332	2.12329	0.682934
LIHC	CT83	GPRC5D	0.447088	1.74e-19	0.00958355	0.0456162	0.00661224	1.38542	3.60327	1.14054
KIRC	PLB1	TRBV28	0.446938	1.95e-27	0.000183977	0.325123	0.000331045	2.53691	1.18791	0.0693111
LIHC	KITLG	MELK	0.446933	1.8e-19	0.0235012	0.000496713	0.000160141	1.4859	1.52231	0.359115
KIRC	BEST1	PTPRN	0.446846	2e-27	0.000201048	0.00484558	0.00116054	2.03656	1.2403	0.102441
LIHC	ENTPD2	PLXNA3	0.4468	1.85e-19	0.131731	0.550484	0.0252749	1.38175	1.45708	0.235947
KIRC	ARHGEF39	TREML1	0.446791	2.03e-27	0.00483576	0.00237367	0.000275323	1.86381	1.84124	0.403311
KIRC	NPFFR1	TRPM2	0.446492	2.22e-27	0.00388563	0.00289878	0.00935132	2.28462	1.62313	0.437709
KIRC	KREMEN2	MUC12	0.446486	2.23e-27	8.56e-09	0.000287465	1.36e-05	1.98068	3.83269	1.15595
KIRC	ADAM11	CNIH2	0.446427	2.27e-27	2.33e-07	2.54e-07	2.52e-06	2.09734	3.57137	1.15459
LIHC	KCTD7	LRP12	0.446381	2.02e-19	0.00287625	0.00619843	0.000800848	2.35029	1.91045	0.481286
LIHC	EFNA4	GPRIN1	0.446355	2.03e-19	0.00190007	0.000416704	0.00175499	1.45716	1.81521	0.472044
LIHC	EPHA6	IGSF3	0.44632	2.04e-19	0.00709966	0.00247566	8.98e-05	2.14625	1.42928	0.350807
KIRC	LTB4R2	RASL10A	0.446256	2.38e-27	4.77e-06	0.0173408	0.000125261	1.98073	1.67818	0.235864
KIRC	GABRE	MC1R	0.446255	2.38e-27	0.0185996	2.26e-06	0.00690209	1.25924	2.41108	0.82105
KIRC	MICALL2	TNFSF14	0.446251	2.39e-27	4.76e-06	6.81e-09	1.22e-08	1.9591	1.58204	0.269573
KIRC	AQP9	GPR84	0.446249	2.39e-27	3.41e-05	2.94e-05	2.03e-06	1.22257	2.37472	0.759396
KIRC	GSDMB	PLEKHN1	0.446132	2.47e-27	9.24e-05	0.00161061	2.34e-08	1.97557	1.72453	0.226847
LIHC	EFCAB7	PLXNA3	0.445934	2.21e-19	0.0119603	0.550484	0.0323253	2.58449	1.45708	0.234019
LIHC	GPRIN1	OSBPL3	0.445877	2.24e-19	0.000416704	0.0210489	0.00151287	1.81521	1.51959	0.190966
LIHC	MAGEE1	TMEM67	0.445787	2.28e-19	0.0898316	0.014789	0.0273905	1.90466	3.14639	0.985098
KIRC	CNIH2	DRD4	0.445786	2.74e-27	2.54e-07	0.0101122	1.46e-05	3.57137	1.82162	0.252231
LIHC	EFNA4	MELK	0.445778	2.28e-19	0.00190007	0.000496713	0.000385397	1.45716	1.52231	0.34481
KIRC	PSTPIP1	SCNN1D	0.445647	2.86e-27	0.0466482	0.0135619	2.05e-05	1.43698	1.62983	0.394851
LIHC	KCTD7	KITLG	0.445605	2.37e-19	0.00287625	0.0235012	0.000241003	2.35029	1.4859	0.252526
KIRC	RTP5	SLAMF8	0.445504	2.98e-27	0.00216268	0.400335	0.0503867	5.81584	1.2458	0.104532
KIRC	CLEC2D	SIGLEC16	0.445351	3.12e-27	7.43e-05	0.00377798	0.000953115	1.70711	1.85327	0.0748338
COAD	S1PR5	SLC6A1	0.445301	3.31e-23	0.0288535	0.0174361	0.016797	3.53499	2.62346	0.596358
LIHC	GSDMC	SLC38A6	0.445246	2.55e-19	0.258054	0.00462918	0.000164365	1.55625	1.75546	0.508764
LIHC	CLCN2	SLC26A6	0.445188	2.58e-19	0.000752757	0.0125241	0.00104325	1.91399	1.36945	0.110326
KIRC	GPC2	PRKCG	0.445153	3.31e-27	1.53e-05	1.85e-08	4.03e-06	2.31657	2.05153	0.0107841
KIRC	KLRC4	LTB4R2	0.445088	3.37e-27	0.00444314	4.77e-06	3.96e-05	2.14559	1.98073	0.599584
LIHC	CD109	GPSM2	0.445082	2.64e-19	0.121783	9.9e-05	0.000663828	1.33594	2.17251	0.681489
LIHC	CNTNAP1	TMEM206	0.444964	2.7e-19	0.0129701	0.000212248	0.00194744	1.48514	2.08256	0.623947
KIRC	CCDC78	LTB4R	0.444902	3.56e-27	5.1e-05	1.03e-07	1.48e-07	1.6392	1.87398	0.544135
KIRC	DOK3	IGLC6	0.444835	3.63e-27	4.48e-05	0.00303365	6.4e-06	1.87877	1.37983	0.110979
KIRC	CNIH2	TREML1	0.444824	3.64e-27	2.54e-07	0.00237367	3.44e-10	3.57137	1.84124	0.214132
KIRC	PARVG	PIK3R6	0.444753	3.72e-27	0.010894	0.0320807	0.0138826	1.56857	1.5934	0.387767
KIRC	RELT	TRBV28	0.444693	3.79e-27	0.00456886	0.325123	0.00039195	3.13786	1.18791	-0.0114564
KIRC	CDHR4	PRKCG	0.444644	3.84e-27	4.66e-09	1.85e-08	3.42e-12	1.94333	2.05153	0.230421
KIRC	CNIH2	TBC1D3L	0.444577	3.92e-27	2.54e-07	0.000339116	4.54e-07	3.57137	2.68181	0.651544
LIHC	ANKRD13B	MELK	0.444548	2.94e-19	0.0124705	0.000496713	0.0011677	1.87988	1.52231	0.329787
KIRC	FAP	PLB1	0.444389	4.14e-27	0.0139619	0.000183977	0.00019532	1.48125	2.53691	0.748547
LIHC	SLC16A3	TNFRSF11A	0.444232	3.14e-19	0.000354667	0.0329552	1.32e-06	1.39019	1.86838	0.285804
KIRC	LAT2	NPFFR1	0.444229	4.34e-27	0.0608483	0.00388563	0.0181537	1.38271	2.28462	0.584073
LIHC	GABRA3	OR8G3P	0.444133	3.2e-19	9.22e-05	0.0373611	0.00233407	1.68398	8.11646	1.36143
KIRC	CACNB1	RLTPR	0.444052	4.58e-27	2.53e-05	0.000257224	0.000614225	2.36129	2.00841	0.417413
LIHC	GPRC5D	IGSF3	0.444017	3.28e-19	0.0456162	0.00247566	0.00777687	3.60327	1.42928	0.261793
KIRC	ADAM12	PTPRN	0.443973	4.68e-27	0.000154299	0.00484558	2.19e-05	1.45561	1.2403	0.0380026
KIRC	ASGR1	CATSPER1	0.443955	4.71e-27	3.5e-09	1.43e-08	5.55e-13	1.5504	2.00005	0.362787
KIRC	DOK3	NTNG2	0.443884	4.81e-27	4.48e-05	0.000282493	1.03e-06	1.87877	1.99992	0.393525
KIRC	AGER	FMNL1	0.443772	4.97e-27	1.74e-05	0.000983264	0.000330953	1.55008	1.60664	0.289976
KIRC	PLXNB3	TRPM8	0.443734	5.03e-27	1.46e-07	0.00260367	5.37e-09	2.02745	1.55994	-0.0683803
KIRC	LILRA6	RLTPR	0.443678	5.11e-27	0.00790492	0.000257224	0.00367023	1.71102	2.00841	0.623128
KIRC	LILRA6	TRBV28	0.443674	5.12e-27	0.00790492	0.325123	0.0207281	1.71102	1.18791	0.121515
LIHC	TBC1D30	TMEM206	0.443637	3.54e-19	0.000196006	0.000212248	2.01e-05	1.85936	2.08256	0.559391
KIRC	GPR171	RELT	0.443625	5.19e-27	0.117374	0.00456886	8.87e-05	1.38142	3.13786	1.16325
KIRC	OR11H7	RASL10A	0.443617	5.2e-27	0.00336687	0.0173408	0.000290162	9.05445	1.67818	0.143782
KIRC	CLEC12B	RELT	0.443599	5.23e-27	0.0106097	0.00456886	0.00297026	3.96779	3.13786	1.1842
KIRC	GPR84	MCEMP1	0.443585	5.25e-27	2.94e-05	0.00113755	0.000179398	2.37472	1.75615	0.268025
LIHC	KITLG	OSBPL3	0.443554	3.61e-19	0.0235012	0.0210489	0.00141633	1.4859	1.51959	0.264968
LIHC	CDK5R1	PLXNA3	0.443547	3.61e-19	0.00290949	0.550484	0.0131069	1.84929	1.45708	0.259927
LIHC	MELK	PVRL1	0.443361	3.75e-19	0.000496713	0.00503749	0.000339442	1.52231	1.55329	0.291795
LIHC	GDPD2	PLXNA1	0.443354	3.76e-19	0.281019	0.00100353	0.000230048	282.981	1.54173	0.378831
KIRP	CHRNA5	GJB4	0.443352	3.35e-15	8.03e-06	0.131191	0.000151623	7.2508	1.54863	-0.0540504
LIHC	KITLG	RNF144A	0.443239	3.84e-19	0.0235012	0.158337	0.0111927	1.4859	1.4374	0.233667
KIRC	GPC2	KCNIP2	0.443206	5.87e-27	1.53e-05	0.000116906	6.64e-07	2.31657	2.01163	0.59605
KIRC	CACNB1	TBC1D3L	0.443197	5.89e-27	2.53e-05	0.000339116	2.24e-06	2.36129	2.68181	0.627367
KIRC	GSDMB	NTNG2	0.443167	5.94e-27	9.24e-05	0.000282493	2.62e-07	1.97557	1.99992	0.279626
KIRC	SIGLEC16	STAC3	0.443166	5.94e-27	0.00377798	4.32e-05	3.86e-05	1.85327	2.3538	0.839594
KIRC	OSCAR	RLTPR	0.443093	6.07e-27	0.000262252	0.000257224	3.01e-06	1.79124	2.00841	0.410088
KIRC	FCRL5	GPR84	0.443093	6.07e-27	0.00175655	2.94e-05	5.65e-06	1.53103	2.37472	0.819778
LIHC	CLEC2L	OR8G3P	0.443089	3.96e-19	7.92e-05	0.0373611	0.00206387	1.38611	8.11646	1.50807
LIHC	ADAM22	EFCAB7	0.443086	3.97e-19	0.0203322	0.0119603	0.0140512	2.8186	2.58449	0.731801
LIHC	FAM171A2	RACGAP1	0.443083	3.97e-19	0.0302103	0.00559298	0.051776	1.69457	1.54079	0.363184
KIRC	GPC2	LSMEM1	0.443072	6.11e-27	1.53e-05	0.00562525	8.81e-06	2.31657	2.02323	0.619602
LIHC	FIBCD1	LRP8	0.443007	4.03e-19	0.000180036	0.0102959	9.91e-06	1.51415	2.0388	0.571975
LIHC	ABCC5	MAGEE1	0.44298	4.05e-19	0.000178594	0.0898316	0.00171301	2.34269	1.90466	0.280081
LIHC	BAIAP2L2	TYRO3	0.442685	4.3e-19	0.134555	0.00616557	0.00519493	1.19687	1.29301	0.17376
LIHC	CD109	IGSF3	0.442671	4.32e-19	0.121783	0.00247566	0.00280896	1.33594	1.42928	0.317238
LIHC	TMEM206	TNFRSF11A	0.442657	4.33e-19	0.000212248	0.0329552	0.00183804	2.08256	1.86838	0.377368
LIHC	EFNA5	SAPCD2	0.442623	4.36e-19	0.0024541	5.18e-05	2.84e-06	1.36619	1.72332	0.486033
KIRC	ARHGEF39	PLEKHN1	0.442526	7.17e-27	0.00483576	0.00161061	0.00162033	1.86381	1.72453	0.440752
KIRC	TNFRSF25	TNFSF14	0.442496	7.23e-27	0.0160449	6.81e-09	1.65e-05	1.49615	1.58204	0.379389
LIHC	CLCN2	PVRL1	0.442477	4.49e-19	0.000752757	0.00503749	1.08e-05	1.91399	1.55329	0.310789
KIRC	GPC2	GRIN2D	0.44243	7.37e-27	1.53e-05	1.33e-10	2.54e-10	2.31657	1.82332	0.530865
LIHC	ABCC5	TNFRSF11A	0.442321	4.64e-19	0.000178594	0.0329552	0.000201085	2.34269	1.86838	0.34706
LIHC	FAM171A2	SLC36A1	0.442269	4.68e-19	0.0302103	0.000430915	0.000942755	1.69457	1.98775	0.570989
LIHC	MELK	TNFRSF11A	0.442261	4.69e-19	0.000496713	0.0329552	0.00053481	1.52231	1.86838	0.32648
KIRC	CNTNAP1	GSDMB	0.442151	8e-27	2.58e-08	9.24e-05	1.41e-07	2.25994	1.97557	0.454338
KIRC	SLCO5A1	TRPM2	0.442151	8e-27	0.000938772	0.00289878	0.000925054	12.7518	1.62313	0.327138
KIRC	DEF6	IGLC7	0.442104	8.11e-27	8.63e-05	0.0684621	0.00102533	1.4779	1.13526	0.0438731
LIHC	EFNA4	ENTPD2	0.442023	4.92e-19	0.00190007	0.131731	0.000194912	1.45716	1.38175	0.20084
LIHC	STX1A	TREM2	0.442016	4.93e-19	6.3e-05	0.0269398	0.000150594	1.64194	1.23582	0.151861
KIRC	GPR171	KCNN4	0.441983	8.41e-27	0.117374	6.9e-08	1.49e-06	1.38142	2.26376	0.817672
KIRC	CACNA2D4	GRIN2D	0.441885	8.65e-27	0.086982	1.33e-10	3.46e-07	1.45176	1.82332	0.512384
LIHC	GPSM2	TYRO3	0.441791	5.16e-19	9.9e-05	0.00616557	0.00201437	2.17251	1.29301	0.168077
LIHC	DAGLA	OSBPL3	0.441649	5.31e-19	0.0824331	0.0210489	0.017378	1.48983	1.51959	0.284249
LIHC	SLC7A1	TMEM206	0.441634	5.33e-19	0.0540689	0.000212248	0.000281372	1.44283	2.08256	0.580593
KIRC	ARHGEF39	PSTPIP1	0.441521	9.62e-27	0.00483576	0.0466482	0.00161707	1.86381	1.43698	0.273765
LIHC	LRP8	SLC26A2	0.441481	5.5e-19	0.0102959	0.049106	0.00713978	2.0388	1.62576	0.335823
KIRC	LAT	OR11H7	0.441444	9.84e-27	0.000314056	0.00336687	4.25e-07	2.63518	9.05445	1.55512
LIHC	IGSF3	PVRL1	0.441391	5.6e-19	0.00247566	0.00503749	0.000449057	1.42928	1.55329	0.272737
LIHC	GPRIN1	PVRL1	0.441323	5.68e-19	0.000416704	0.00503749	0.00201482	1.81521	1.55329	0.288491
KIRC	CABP7	CACNB1	0.441286	1.03e-26	3.04e-08	2.53e-05	4.32e-08	9.12833	2.36129	0.665825
LIHC	GPSM2	STX1A	0.441236	5.78e-19	9.9e-05	6.3e-05	0.000440582	2.17251	1.64194	0.264142
LIHC	KITLG	SLC36A1	0.44116	5.87e-19	0.0235012	0.000430915	7.21e-05	1.4859	1.98775	0.56289
LIHC	MELK	SLC26A6	0.441145	5.89e-19	0.000496713	0.0125241	0.000309594	1.52231	1.36945	0.14449
LIHC	ARHGEF39	RNF144A	0.441115	5.92e-19	0.0171807	0.158337	0.0384054	1.81588	1.4374	0.229151
KIRC	PILRB	SMIM23	0.440856	1.17e-26	0.00395223	1.23e-05	3.71e-06	1.25404	3.67422	1.13241
KIRC	ADAM11	PDE6C	0.440801	1.19e-26	2.33e-07	0.00027963	7.79e-05	2.09734	4.32679	1.13888
LIHC	GPRC5D	STX1A	0.440736	6.39e-19	0.0456162	6.3e-05	4.43e-05	3.60327	1.64194	0.30523
KIRC	CNIH2	LTB4R2	0.440728	1.21e-26	2.54e-07	4.77e-06	0.000101285	3.57137	1.98073	0.427519
KIRC	ADAM11	TNFRSF25	0.440709	1.22e-26	2.33e-07	0.0160449	0.000507676	2.09734	1.49615	0.329491
KIRC	CCDC78	STX1B	0.440702	1.22e-26	5.1e-05	0.0218729	0.000181719	1.6392	1.73378	0.346469
KIRC	FCGR1C	GSDMB	0.440689	1.23e-26	0.00190031	9.24e-05	6.94e-08	2.07146	1.97557	0.560542
LIHC	ADAM22	MAGEE1	0.440606	6.57e-19	0.0203322	0.0898316	0.00203377	2.8186	1.90466	0.412696
LIHC	KITLG	LRP8	0.440394	6.85e-19	0.0235012	0.0102959	0.000569808	1.4859	2.0388	0.449614
LIHC	PVRL1	TMEM65	0.440378	6.88e-19	0.00503749	0.106334	0.00348339	1.55329	1.53436	0.302241
LIHC	TMEM206	TREM2	0.440239	7.07e-19	0.000212248	0.0269398	0.00458308	2.08256	1.23582	0.117405
KIRC	MICALL2	NTNG2	0.440169	1.43e-26	4.76e-06	0.000282493	1.42e-05	1.9591	1.99992	0.333398
KIRC	CD72	SLCO5A1	0.439941	1.52e-26	0.0080488	0.000938772	0.000342212	1.52757	12.7518	1.95396
KIRC	CD72	SPHK1	0.439941	1.53e-26	0.0080488	2.2e-05	0.000121312	1.52757	1.65769	0.409095
LIHC	GPRC5D	SOCS7	0.439671	7.93e-19	0.0456162	0.00302674	0.00252712	3.60327	1.70794	0.304256
KIRC	NPFFR1	PLB1	0.439646	1.66e-26	0.00388563	0.000183977	0.00102837	2.28462	2.53691	0.836919
KIRC	IGFLR1	LILRA6	0.439505	1.73e-26	9.36e-10	0.00790492	1.79e-05	2.12329	1.71102	0.104714
KIRC	ADAM12	CACNA2D4	0.439476	1.75e-26	0.000154299	0.086982	8.19e-06	1.45561	1.45176	0.166043
KIRC	LTB4R	RLTPR	0.439461	1.75e-26	1.03e-07	0.000257224	1.32e-07	1.87398	2.00841	0.341018
KIRC	CABP7	PRRT2	0.439435	1.77e-26	3.04e-08	0.000574157	3.53e-06	9.12833	1.52064	0.302326
LIHC	CDK5R1	OSBPL3	0.439392	8.39e-19	0.00290949	0.0210489	0.00522807	1.84929	1.51959	0.288219
KIRC	BEST1	ENO2	0.439372	1.8e-26	0.000201048	0.000832741	0.000111006	2.03656	1.30936	0.15297
LIHC	GPRC5D	MELK	0.439309	8.53e-19	0.0456162	0.000496713	0.00105809	3.60327	1.52231	0.311325
LIHC	GPRIN1	TMEM67	0.439267	8.6e-19	0.000416704	0.014789	0.0048892	1.81521	3.14639	0.751036
KIRC	CEACAM4	GPR171	0.438988	2.01e-26	0.000358376	0.117374	0.0186787	1.86387	1.38142	0.162624
KIRC	IGFLR1	LTB4R	0.438941	2.04e-26	9.36e-10	1.03e-07	8.75e-09	2.12329	1.87398	0.462687
KIRC	ARHGEF39	OR11H7	0.438921	2.05e-26	0.00483576	0.00336687	0.000171547	1.86381	9.05445	1.8889
KIRC	SPHK1	TRPM2	0.438908	2.06e-26	2.2e-05	0.00289878	1.08e-05	1.65769	1.62313	0.271588
HNSC	MCEMP1	OLR1	0.43888	5.29e-25	0.0559749	0.000149632	0.0430851	1.6001	1.18943	0.114458
KIRC	CDHR4	TTYH1	0.438752	2.15e-26	4.66e-09	4.27e-12	6.31e-10	1.94333	1.6408	0.225046
KIRC	LTB4R	NTNG2	0.4387	2.19e-26	1.03e-07	0.000282493	2.03e-08	1.87398	1.99992	0.326137
LIHC	ANKRD13B	GPSM2	0.438677	9.69e-19	0.0124705	9.9e-05	0.0112375	1.87988	2.17251	0.612404
KIRC	GPR84	TNFSF14	0.43863	2.23e-26	2.94e-05	6.81e-09	8.82e-11	2.37472	1.58204	0.305623
KIRC	CABP7	PDE6C	0.438612	2.24e-26	3.04e-08	0.00027963	2.27e-07	9.12833	4.32679	1.0658
KIRC	FPR2	GPR84	0.438599	2.25e-26	0.0645279	2.94e-05	0.000168416	1.48322	2.37472	0.83868
LUAD	GPRIN1	SAPCD2	0.438491	1.61e-25	0.000267452	0.00203872	0.000341791	1.34735	1.24547	0.136903
KIRC	CDHR4	LAT	0.438472	2.34e-26	4.66e-09	0.000314056	2.45e-07	1.94333	2.63518	0.944753
KIRC	KCNIP2	TREML1	0.438406	2.38e-26	0.000116906	0.00237367	8.48e-06	2.01163	1.84124	0.334665
[truncated: 17,128 more rows]

## Sheet: Annotation
Column Name	Annotation
Cacner_type	Cancer types from TCGA
Gene_1	The first gene with a significant difference which from Table-1
Gene_2	The second gene with a significant difference which from Table-1
Correlation	Pearson correlation between Gene_1 and Gene_2
cor_p	Correlation P value between Gene_1 and Gene_2
Logrank_p_Gene_1	Prognostic effect of Gene_1 alone on tumor patients
Logrank_p_Gene_2	Prognostic effect of Gene_2 alone on tumor patients
Logrank_p_Gene_1-Gene_2	Prognostic effects of Gene_1 and Gene_2 combination on tumor patients
HR_Gene_1	The Hazard Ratio of Gene_1 alone on tumor patients
HR_Gene_2	The Hazard Ratio of Gene_2 alone on tumor patients
HR_Gene_1-Gene_2	The Hazard Ratio of Gene_1 and Gene_2 combination on tumor patients
